# Supplementary material for: Associations between benign paroxysmal positional vertigo and seven mental disorders: a two-sample Mendelian randomization study
Source: Front Neurol. 2024 Apr 9;15:1310026. doi: 10.3389/fneur.2024.1310026 (PMC11035833; doi:10.3389/fneur.2024.1310026)
Supplement: Supplementary file 2 [file Table_1.xls]

## Sheet: Bipolar disorder-BPPV
Exposure(Bipolar disorder) and outcome(BPPV) basic information of SNPs included in the MR analysis.
SNP	effect_allele	other_allele	chr	beta.exposure	se.exposure	pval.exposure	beta.outcome	se.outcome	pval.outcome	EAF2	MAF	PVE	FSTAT
rs10035291	C	T	5	-0.077896	0.0147	1.15e-07	-0.0379	0.0267	0.1557	0.680117	0.319883	0.000542732	28.0788
rs10075788	G	A	5	0.071195	0.0143	6.4e-07	0.0372	0.0251	0.138	0.638096	0.361904	0.00047912	24.7862
rs1007893	C	T	21	0.062003	0.0134	3.46e-06	0.0131	0.0236	0.5774	0.491096	0.491096	0.000413868	21.4091
rs10092482	T	C	8	0.083799	0.0172	1.1e-06	0.0251	0.0312	0.422	0.81649	0.18351	0.000458825	23.7358
rs10106152	T	C	8	-0.090001	0.0186	1.34e-06	0.0302	0.028	0.2808	0.699117	0.300883	0.000452582	23.4127
rs10120508	A	G	9	-0.0727	0.0148	9.08e-07	0.0081	0.0266	0.7602	0.288297	0.288297	0.00046641	24.1284
rs10136056	A	G	14	-0.063195	0.0136	3.12e-06	-0.0067	0.0238	0.7798	0.482297	0.482297	0.00041738	21.5909
rs10492859	G	A	16	-0.073297	0.016	4.45e-06	-0.0799	0.0268	0.00291199	0.765478	0.234522	0.000405678	20.9853
rs10744560	T	C	12	0.083201	0.014	2.92e-09	0.0367	0.0253	0.1469	0.657703	0.342297	0.000682543	35.317
rs10745843	A	G	12	0.070197	0.0138	3.41e-07	0.0006	0.0239	0.9801	0.37349	0.37349	0.000500135	25.8739
rs10878840	A	G	12	-0.063696	0.0138	4.31e-06	0.0166	0.0243	0.4938	0.385723	0.385723	0.000411825	21.3034
rs10896090	G	A	11	-0.089704	0.0173	2.08e-07	-0.0106	0.0305	0.728299	0.813329	0.186671	0.000519674	26.8853
rs10950456	A	G	7	0.065104	0.0138	2.38e-06	-0.0164	0.0247	0.5056	0.423277	0.423277	0.000430225	22.2557
rs10994318	C	G	10	0.1409	0.0279	4.49e-07	-0.0002	0.0322	0.9947	0.939806	0.0601944	0.000492975	25.5033
rs11097326	A	G	4	0.071399	0.0149	1.76e-06	-0.0073	0.0257	0.7768	0.701703	0.298297	0.000443858	22.9612
rs111444407	T	C	19	0.1166	0.0184	2.4e-10	0.0108	0.0372	0.772499	0.845309	0.154691	0.000775979	40.1555
rs111725205	G	C	1	0.089301	0.0179	6.43e-07	0.0166	0.0339	0.624701	0.829883	0.170117	0.000481086	24.888
rs11557713	A	G	18	0.0718	0.0148	1.23e-06	0.0175	0.0265	0.508899	0.708309	0.291691	0.000454939	23.5347
rs11624408	G	A	14	-0.063801	0.0138	3.64e-06	-0.0213	0.0238	0.37	0.564691	0.435309	0.000413183	21.3737
rs11647445	G	T	16	0.074896	0.0142	1.22e-07	-0.0045	0.0257	0.8606	0.648096	0.351904	0.000537691	27.8179
rs11652763	A	G	17	0.102304	0.022	3.31e-06	-0.0531	0.033	0.1077	0.890458	0.109542	0.000418007	21.6234
rs11724116	T	C	4	-0.104095	0.0188	3.27e-08	0.0113	0.034	0.7383	0.844723	0.155277	0.000592532	30.6568
rs12135727	T	C	1	-0.076104	0.0165	3.78e-06	-0.0189	0.0287	0.5096	0.784936	0.215064	0.000411239	21.2731
rs12287648	A	G	11	-0.089695	0.0182	7.86e-07	0.0572	0.0273	0.0359501	0.812117	0.187883	0.000469478	24.2872
rs12474837	C	A	2	0.138802	0.0287	1.37e-06	-0.0069	0.0653	0.9163	0.942245	0.0577551	0.000452123	23.389
rs12538191	A	G	7	-0.095795	0.0182	1.46e-07	-0.0132	0.0344	0.7005	0.760149	0.239851	0.000535471	27.703
rs12563424	C	T	1	0.069704	0.0139	5.29e-07	0.0153	0.0236	0.517001	0.639671	0.360329	0.000486071	25.146
rs12621381	C	A	2	0.067797	0.0139	9.8e-07	-0.0109	0.0238	0.647201	0.596883	0.403117	0.000459851	23.7889
rs12639551	C	G	3	0.1028	0.0225	4.89e-06	-0.0065	0.0414	0.8752	0.878064	0.121936	0.000403526	20.8739
rs12703284	G	C	7	0.086604	0.0163	9.81e-08	-0.0096	0.031	0.757201	0.217883	0.217883	0.000545619	28.2282
rs1278516	A	G	1	-0.113001	0.0226	5.56e-07	-0.0758	0.0506	0.134	0.900857	0.0991429	0.00048324	24.9995
rs12898460	T	C	15	-0.079	0.0146	6.35e-08	-0.0032	0.0268	0.9047	0.695904	0.304096	0.000565885	29.2773
rs13003404	C	T	2	0.0727	0.0137	1.18e-07	-0.0116	0.0239	0.6269	0.406522	0.406522	0.000544273	28.1586
rs13231398	C	G	7	-0.1207	0.0219	3.36e-08	0.0701	0.0456	0.1246	0.892936	0.107064	0.000587079	30.3745
rs143577122	T	C	7	-0.184199	0.0395	3.06e-06	-0.0969	0.0937	0.3013	0.955571	0.0444289	0.000420362	21.7452
rs1572156	T	G	9	-0.070701	0.0155	4.81e-06	0.0008	0.0272	0.9755	0.747904	0.252096	0.000402197	20.8052
rs16842765	A	G	2	-0.066599	0.0145	4.19e-06	0.0175	0.0256	0.4924	0.686117	0.313883	0.0004078	21.0951
rs17150022	C	T	7	0.113202	0.0204	2.7e-08	-0.0368	0.0378	0.3303	0.879277	0.120723	0.000595134	30.7915
rs17183814	A	G	2	-0.140896	0.0268	1.49e-07	0.0071	0.0546	0.8963	0.927894	0.0721056	0.000534221	27.6383
rs174592	G	A	11	0.0774	0.0141	3.66e-08	0.0191	0.0238	0.4225	0.627703	0.372297	0.000582393	30.1319
rs17566118	T	C	5	-0.072399	0.0152	1.89e-06	-0.083	0.028	0.002979	0.732904	0.267096	0.000438544	22.6862
rs1819204	A	G	13	0.080704	0.0162	5.89e-07	0.0247	0.0263	0.3463	0.263883	0.263883	0.000479708	24.8167
rs1850	C	T	20	0.075295	0.0143	1.49e-07	-0.0051	0.0264	0.8482	0.646703	0.353297	0.000535862	27.7232
rs185308	T	C	5	0.068499	0.0138	7e-07	0.0124	0.0246	0.612999	0.608309	0.391691	0.000476243	24.6373
rs189574365	A	C	9	0.206803	0.0435	2.04e-06	-0.0951	0.0807	0.2387	0.97385	0.0261498	0.000436889	22.6005
rs2071044	T	C	3	-0.077702	0.0135	9.09e-09	0.0065	0.0236	0.783201	0.532084	0.467916	0.000640242	33.1268
rs2143943	T	G	20	-0.065702	0.0138	1.81e-06	0.0176	0.024	0.4621	0.439904	0.439904	0.000438161	22.6664
rs2388334	G	A	6	0.071303	0.0133	8.62e-08	-0.0113	0.0236	0.6312	0.511128	0.488872	0.000555516	28.7406
rs2597374	T	A	8	-0.0692	0.0147	2.4e-06	0.0057	0.0269	0.8331	0.69051	0.30949	0.000428368	22.1595
rs2635253	T	C	4	0.067902	0.0135	5.06e-07	-0.0153	0.0239	0.5231	0.502703	0.497297	0.000489002	25.2977
rs28565152	A	G	5	0.080298	0.0158	3.83e-07	0.0076	0.028	0.785001	0.748671	0.251329	0.000499234	25.8273
rs2877947	C	T	1	0.091797	0.0191	1.48e-06	0.0033	0.0361	0.9275	0.856671	0.143329	0.0004465	23.098
rs28821001	C	A	19	0.066097	0.0143	3.51e-06	-0.0083	0.0241	0.7307	0.641277	0.358723	0.000412988	21.3636
rs2921552	A	T	19	0.074402	0.016	3.41e-06	-0.0085	0.0257	0.7405	0.256096	0.256096	0.000417997	21.6228
rs325380	C	A	15	0.064805	0.0137	2.26e-06	0.011	0.0239	0.6447	0.43349	0.43349	0.000432527	22.3748
rs329319	G	A	5	-0.078802	0.0139	1.54e-08	-0.0154	0.024	0.5202	0.434297	0.434297	0.000621156	32.1387
rs34520165	T	C	12	0.0743	0.0156	1.77e-06	0.007	0.0244	0.774801	0.584096	0.415904	0.000438494	22.6836
rs34568676	A	G	4	0.074402	0.0159	2.9e-06	-0.0484	0.0288	0.0927705	0.756671	0.243329	0.000423269	21.8957
rs35955717	C	T	14	-0.094501	0.0198	1.89e-06	0.0026	0.0355	0.941	0.854542	0.145458	0.000440328	22.7785
rs36034627	T	G	6	-0.078697	0.0171	4.31e-06	0.0109	0.0374	0.7709	0.811329	0.188671	0.000409423	21.1791
rs3804640	G	A	3	-0.071902	0.0135	9.27e-08	0.0063	0.0236	0.7889	0.540872	0.459128	0.000548279	28.366
rs3843751	T	C	19	0.075701	0.0144	1.6e-07	0.0074	0.0263	0.778501	0.318883	0.318883	0.00053416	27.6351
rs3911862	G	A	2	-0.0635	0.0134	2.26e-06	-0.0244	0.0238	0.3045	0.452691	0.452691	0.000434085	22.4554
rs4595478	C	T	10	-0.092798	0.0178	1.92e-07	0.0445	0.034	0.1899	0.168904	0.168904	0.000525333	27.1782
rs4799092	G	C	18	0.067904	0.014	1.35e-06	-0.0268	0.0258	0.2992	0.645096	0.354904	0.000454739	23.5244
rs55648125	G	A	6	0.117096	0.0215	4.92e-08	0.0077	0.0357	0.8298	0.891064	0.108936	0.000573302	29.6613
rs570098	G	T	11	0.065296	0.0138	2.34e-06	-0.0079	0.0235	0.7366	0.514703	0.485297	0.000432765	22.3871
rs57681866	A	G	2	-0.161402	0.0296	5e-08	-0.0551	0.0577	0.3402	0.942042	0.0579578	0.000574659	29.7316
rs57957974	A	C	8	0.073	0.0145	4.98e-07	-0.0341	0.0243	0.1606	0.643096	0.356904	0.000489917	25.345
rs6060023	C	T	20	0.088798	0.0181	9.57e-07	-0.0349	0.0371	0.3477	0.173671	0.173671	0.000465235	24.0676
rs6079463	G	A	20	0.090603	0.0167	5.38e-08	0.0385	0.0299	0.1981	0.79949	0.20051	0.000568893	29.4331
rs6090435	A	G	20	-0.0755	0.015	4.39e-07	0.019	0.0236	0.422	0.502904	0.497096	0.000489693	25.3335
rs6102677	C	T	20	0.067904	0.0148	4.36e-06	0.0115	0.0268	0.667599	0.70649	0.29351	0.000406927	21.0499
rs61088439	A	T	8	0.0966	0.0183	1.34e-07	0.0034	0.0278	0.9012	0.842064	0.157936	0.000538572	27.8635
rs62002181	C	G	14	0.095201	0.0191	6.43e-07	-0.0336	0.0319	0.2926	0.856064	0.143936	0.000480212	24.8427
rs62433108	G	T	6	0.0683	0.0148	3.86e-06	-0.0105	0.0255	0.679499	0.71349	0.28651	0.000411685	21.2962
rs66506713	T	C	17	0.0718	0.0157	4.99e-06	0.0194	0.0237	0.4128	0.627458	0.372542	0.000404296	20.9138
rs6767302	G	A	3	-0.0703	0.0135	2.12e-07	0.0202	0.0235	0.3915	0.498478	0.498478	0.000524132	27.116
rs6782817	A	C	3	-0.084905	0.0183	3.67e-06	0.0259	0.0285	0.3628	0.834329	0.165671	0.000416111	21.5252
rs6829845	G	A	4	-0.072897	0.0142	2.94e-07	-0.0598	0.0238	0.0119399	0.331936	0.331936	0.000509386	26.3527
rs703987	C	G	10	0.065497	0.0141	3.52e-06	0.0107	0.0253	0.6705	0.376096	0.376096	0.000417108	21.5768
rs72927105	A	T	2	0.116004	0.0246	2.32e-06	-0.0167	0.0475	0.7259	0.911633	0.0883667	0.000429848	22.2361
rs73406518	T	C	15	0.118503	0.0235	4.59e-07	0.0556	0.04	0.1645	0.911864	0.0881358	0.000491513	25.4276
rs73496688	A	T	11	0.108702	0.019	1.05e-08	-0.0283	0.0413	0.4931	0.850883	0.149117	0.000632584	32.7304
rs735931	G	A	3	-0.066901	0.0138	1.3e-06	-0.0238	0.0236	0.3139	0.494297	0.494297	0.000454292	23.5012
rs74446114	C	T	2	0.094201	0.0174	6.24e-08	0.0336	0.0313	0.2838	0.809096	0.190904	0.00056649	29.3086
rs7613933	A	G	3	-0.066599	0.0137	1.13e-06	-0.033	0.0237	0.1629	0.514691	0.485309	0.000456795	23.6307
rs7708829	G	A	5	-0.064701	0.0135	1.64e-06	0.0208	0.0238	0.3821	0.547904	0.452096	0.000444004	22.9688
rs77516904	G	A	7	0.170006	0.0355	1.73e-06	0.0427	0.0506	0.3987	0.961426	0.0385743	0.000443307	22.9327
rs78781559	A	G	12	0.117499	0.0254	3.9e-06	0.0242	0.0443	0.583899	0.914599	0.0854008	0.000413663	21.3985
rs7915021	T	C	10	-0.099202	0.02	6.86e-07	-0.0256	0.0345	0.4573	0.868329	0.131671	0.000475554	24.6016
rs7916271	T	C	10	-0.070401	0.0141	5.72e-07	0.0493	0.0243	0.0424199	0.509297	0.490703	0.000481876	24.9289
rs7969091	G	A	12	0.0692	0.0135	3.25e-07	0.01	0.0235	0.6709	0.561096	0.438904	0.000507866	26.2741
rs80148877	C	T	1	0.150497	0.0309	1.09e-06	-0.0505	0.0427	0.2375	0.918245	0.0817551	0.000458527	23.7204
rs8067817	T	C	17	0.068397	0.0136	4.5e-07	0.0087	0.0236	0.7114	0.438671	0.438671	0.000488888	25.2918
rs814197	G	T	1	0.070498	0.0134	1.3e-07	0.0011	0.0239	0.9629	0.544916	0.455084	0.000534979	27.6775
rs884301	T	C	17	0.080298	0.0138	5.8e-09	-0.0036	0.0241	0.8796	0.618916	0.381084	0.000654323	33.8559
rs9371601	T	G	6	0.066499	0.0139	1.8e-06	-0.0239	0.0249	0.3359	0.645096	0.354904	0.000442419	22.8867
rs9729667	T	C	1	-0.068804	0.0143	1.42e-06	0.0414	0.0253	0.1025	0.654084	0.345916	0.000447493	23.1493
rs976498	T	C	16	0.0936	0.0188	6.6e-07	0.0241	0.0399	0.5457	0.166277	0.166277	0.00047913	24.7867
rs9834970	C	T	3	0.101003	0.0134	5.53e-14	-0.0329	0.024	0.171	0.498767	0.498767	0.00109751	56.8123
footnotes：BPPV=Benign paroxysmal positional vertigo

## Sheet: Depression-BPPV
Exposure(Depression) and outcome(BPPV) basic information of SNPs included in the MR analysis.
SNP	effect_allele	other_allele	chr	beta.exposure	se.exposure	pval.exposure	beta.outcome	se.outcome	pval.outcome	EAF2	MAF	PVE	FSTAT
rs10225041	C	T	7	-0.00244391	0.00049807	9.3e-07	0.0383	0.0245	0.1179	0.621563	0.378437	5.2e-05	24.0762
rs10897304	G	A	11	-0.0024725	0.000515614	1.6e-06	-0.0447	0.0255	0.0800295	0.671541	0.328459	4.97e-05	22.9944
rs10942927	T	A	5	0.00260137	0.000501953	2.2e-07	0.011	0.0246	0.6562	0.632505	0.367495	5.8e-05	26.8582
rs1125313	C	A	18	0.00237946	0.000484881	9.2e-07	-0.0309	0.0239	0.1954	0.500133	0.499867	5.2e-05	24.0816
rs114990209	A	G	1	-0.00793204	0.00171946	4e-06	-0.0495	0.0644	0.4422	0.979619	0.020381	4.6e-05	21.2806
rs115214645	T	C	5	-0.0077883	0.00166781	3e-06	-0.06	0.0726	0.4088	0.978243	0.021757	4.71e-05	21.8067
rs12473198*	G	A	2	-0.00234974	0.000484344	1.2e-06	0.0748	0.0236	0.00151199	0.508793	0.491207	5.08e-05	23.5359
rs12487736	T	C	3	-0.0022759	0.000488218	3.1e-06	-0.0131	0.0241	0.586001	0.425429	0.425429	4.69e-05	21.7309
rs12507345	G	A	4	0.00234424	0.000482698	1.2e-06	0.0532	0.0239	0.0259298	0.490765	0.490765	5.09e-05	23.5858
rs13192131	A	G	6	-0.00862897	0.00176269	9.8e-07	-0.1099	0.0722	0.128	0.980765	0.019235	5.18e-05	23.9643
rs13229801	G	A	7	-0.00261934	0.000502328	1.8e-07	-0.013	0.0253	0.606001	0.369264	0.369264	5.87e-05	27.1899
rs1430674	G	A	2	-0.00321884	0.000678616	2.1e-06	-0.012	0.0309	0.698499	0.148988	0.148988	4.86e-05	22.4982
rs144560187	T	C	15	0.00718696	0.00155483	3.8e-06	0.1531	0.0898	0.088249	0.972806	0.027194	4.62e-05	21.366
rs2054064	T	A	8	-0.00319839	0.000695319	4.2e-06	0.0378	0.0388	0.3301	0.856476	0.143524	4.57e-05	21.1589
rs3807866	A	G	7	0.00291681	0.000490398	2.7e-09	0.0036	0.0244	0.8838	0.589241	0.410759	7.64e-05	35.3767
rs4405712	G	A	2	0.00254389	0.000551995	4.1e-06	-0.0062	0.0313	0.844	0.7327	0.2673	4.59e-05	21.2385
rs4434089	A	G	22	-0.00250658	0.000530428	2.3e-06	0.0294	0.0289	0.3083	0.706028	0.293972	4.82e-05	22.331
rs4736824	T	C	8	-0.00242584	0.000485921	6e-07	-0.0001	0.024	0.9957	0.448656	0.448656	5.38e-05	24.9225
rs58457416	A	G	5	0.00323193	0.000704283	4.5e-06	0.0377	0.0351	0.2835	0.859779	0.140221	4.55e-05	21.0585
rs6041529	C	T	20	0.00362543	0.000788386	4.3e-06	-0.0276	0.0331	0.4035	0.894307	0.105693	4.57e-05	21.1465
rs7186155*	G	A	16	0.00224765	0.000486214	3.8e-06	-0.0461	0.0236	0.0511906	0.446457	0.446457	4.62e-05	21.3698
rs72769061	C	T	16	-0.00754819	0.00159981	2.4e-06	-0.0597	0.1127	0.5966	0.976201	0.023799	4.81e-05	22.2611
rs73173375	T	A	13	0.00525169	0.00102519	3e-07	0.0132	0.0488	0.786001	0.916264	0.083736	5.67e-05	26.2414
rs7514305	T	G	1	-0.00231588	0.000505215	4.6e-06	-0.0027	0.0246	0.9118	0.368951	0.368951	4.54e-05	21.0125
rs75530143	A	G	9	0.00827731	0.00178806	3.7e-06	0.1485	0.0744	0.0459103	0.980478	0.019522	4.63e-05	21.4295
rs77216882	A	G	11	-0.00567671	0.00123485	4.3e-06	0.0044	0.0491	0.929	0.960129	0.039871	4.56e-05	21.1331
rs78943553*	A	C	2	-0.00461873	0.000919299	5.1e-07	-0.0876	0.0359	0.01467	0.925495	0.074505	5.45e-05	25.2423
rs8111479	A	G	19	0.00275935	0.000604162	4.9e-06	-0.0409	0.0302	0.1758	0.200428	0.200428	4.51e-05	20.8595
rs853676	T	C	6	-0.00320747	0.000652839	9e-07	0.035	0.046	0.4471	0.836641	0.163359	5.21e-05	24.1385
rs9398376	T	C	6	-0.00315815	0.000610472	2.3e-07	-0.0086	0.0283	0.760699	0.805362	0.194638	5.78e-05	26.7628
footnotes：BPPV=Benign paroxysmal positional vertigo
*: SNPs were removed after MRpresso adjustment

## Sheet: Anxiety disorders-BPPV
Exposure(Anxiety disorders) and outcome(BPPV) basic information of SNPs included in the MR analysis.
SNP	effect_allele	other_allele	chr	beta.exposure	se.exposure	pval.exposure	beta.outcome	se.outcome	pval.outcome	EAF2	MAF	PVE	FSTAT
rs12204389	T	C	6	0.00136962	0.000276883	7.59994e-07	-0.0039	0.0266	0.8839	0.740304	0.259696	5.28526e-05	24.4684
rs12211717	T	C	6	-0.00124094	0.000270668	4.49997e-06	-0.0022	0.0264	0.9349	0.684358	0.315642	4.54036e-05	21.0197
rs13012539	T	G	2	-0.00120977	0.000263278	4.30002e-06	0.0499	0.0242	0.03904	0.308208	0.308208	4.56077e-05	21.1142
rs242077	C	T	22	-0.00114941	0.000246924	3.2e-06	-0.0098	0.0239	0.6819	0.408057	0.408057	4.68042e-05	21.6681
rs71409272	A	G	15	0.00249567	0.000502659	6.90001e-07	0.0288	0.0514	0.5747	0.937282	0.062718	5.32459e-05	24.6505
rs75623071	C	T	22	-0.00229775	0.000480089	1.7e-06	0.0548	0.0439	0.2118	0.931284	0.068716	4.94792e-05	22.9066
rs9387911	A	G	6	0.00159026	0.000335392	2.1e-06	-0.0071	0.0338	0.8333	0.15554	0.15554	4.85614e-05	22.4817
footnotes：BPPV=Benign paroxysmal positional vertigo

## Sheet: Schizophrenia-BPPV
Exposure(Schizophrenia) and outcome(BPPV) basic information of SNPs included in the MR analysis.
SNP	effect_allele	other_allele	chr	beta.exposure	se.exposure	pval.exposure	beta.outcome	se.outcome	pval.outcome	EAF2	MAF	PVE	FSTAT
rs1000237	A	T	19	0.0732053	0.0089	2.8e-16	-0.0067	0.0267	0.8019	0.645	0.355	0.000517596	67.6548
rs10035564	G	A	5	0.0668024	0.0092	4.38e-13	-0.012	0.0252	0.634699	0.669	0.331	0.000403407	52.7232
rs10086619	G	A	8	0.0722052	0.0116	4.97e-10	0.0162	0.0361	0.6536	0.839	0.161	0.000296485	38.7449
rs10117	A	G	5	-0.0549994	0.0088	4.66e-10	0.0063	0.0246	0.7988	0.602	0.398	0.000298904	39.061
rs10133619	G	T	14	-0.0435957	0.0089	1.05e-06	0.0279	0.0237	0.238	0.605	0.395	0.000183628	23.9939
rs10148671	C	T	14	0.0465991	0.0091	2.85e-07	0.0064	0.024	0.7886	0.348	0.348	0.000200676	26.222
rs10155854	G	C	7	-0.0701975	0.0131	8.21e-08	0.0253	0.0371	0.4954	0.121	0.121	0.000219743	28.714
rs10173857	T	C	2	-0.0509972	0.0097	1.67e-07	0.0042	0.0249	0.8655	0.71	0.29	0.000211528	27.6403
rs10503253	A	C	8	0.0620031	0.0106	4.53e-09	0.0132	0.026	0.611799	0.794	0.206	0.000261825	34.2144
rs10520163	C	T	4	-0.0465018	0.0086	7.12e-08	0.0207	0.0244	0.3962	0.495	0.495	0.000223746	29.2372
rs10751832	G	A	10	-0.0574006	0.0125	4.63e-06	0.0227	0.0351	0.5181	0.136	0.136	0.000161381	21.0866
rs10832722	T	C	11	-0.0485044	0.0095	2.81e-07	-0.0219	0.0256	0.393	0.686	0.314	0.000199498	26.068
rs10861176	A	G	12	0.0555021	0.0098	1.59e-08	-0.0108	0.028	0.7003	0.263	0.263	0.000245454	32.0745
rs10876446	C	G	12	0.0540022	0.0094	1.03e-08	0.0122	0.0248	0.6234	0.688	0.312	0.000252562	33.0035
rs10908525	C	A	1	0.0460021	0.0086	1.03e-07	-0.006	0.0236	0.8	0.52	0.48	0.000218965	28.6122
rs10957321	A	G	8	0.0475949	0.0086	3.48e-08	0.0245	0.0244	0.3151	0.489	0.489	0.000234387	30.6279
rs11027839	C	A	11	0.0515038	0.0086	2.4e-09	0.0421	0.0241	0.0806603	0.5	0.5	0.000274456	35.8653
rs1106478	G	T	10	0.0557982	0.0107	1.74e-07	-0.0007	0.0335	0.9822	0.797	0.203	0.00020811	27.1936
rs11102159	T	C	1	0.0453949	0.0099	4.19e-06	-0.0157	0.0305	0.6056	0.75	0.25	0.00016091	21.0251
rs11105285	T	C	12	-0.0567016	0.0108	1.56e-07	0.0049	0.0258	0.8484	0.784	0.216	0.000210941	27.5636
rs11136325	A	G	8	-0.0537967	0.0091	3.05e-09	0.0125	0.0236	0.595799	0.421	0.421	0.000267438	34.948
rs11165690	C	T	1	0.0536962	0.011	9.74e-07	0.0024	0.0294	0.9356	0.815	0.185	0.000182361	23.8284
rs11165867	T	C	1	0.0743034	0.0116	1.3e-10	-0.0016	0.032	0.9595	0.84	0.16	0.000313961	41.0294
rs11191580	C	T	10	-0.131703	0.0155	1.77e-17	0.0098	0.0424	0.8175	0.91	0.09	0.00055233	72.1974
rs1120004	G	T	12	-0.0471984	0.0098	1.46e-06	0.0064	0.0265	0.8083	0.261	0.261	0.000177515	23.1951
rs11210892	A	G	1	-0.0635005	0.0091	2.68e-12	0.0058	0.025	0.8166	0.33	0.33	0.000372581	48.6928
rs112177478	T	C	6	-0.0820039	0.0154	9.45e-08	-0.0113	0.045	0.8021	0.909	0.091	0.000216992	28.3544
rs11223774	G	A	11	-0.0524976	0.0094	2.74e-08	-0.0172	0.0254	0.4975	0.294	0.294	0.000238688	31.1901
rs11252007	T	C	10	0.046201	0.0099	3.08e-06	0.0018	0.0253	0.9428	0.719	0.281	0.000166675	21.7784
rs113264400	C	T	20	0.112296	0.0202	2.86e-08	-0.0158	0.0344	0.6467	0.952	0.048	0.000236501	30.9043
rs113892895	T	A	3	-0.0927979	0.019	1.05e-06	0.0348	0.0428	0.4172	0.942	0.058	0.000182558	23.8541
rs11587347	G	C	1	0.103895	0.0147	1.53e-12	0.0648	0.0481	0.1781	0.906	0.094	0.000382207	49.9514
rs11647188	G	A	16	-0.0475036	0.0088	7.98e-08	0.0383	0.0238	0.107	0.596	0.404	0.000222998	29.1394
rs11664298	A	G	18	0.0773995	0.0108	8.94e-13	-0.0111	0.0286	0.6965	0.807	0.193	0.000392978	51.3597
rs11668896	C	T	19	0.0475005	0.01	2.23e-06	-0.0078	0.0255	0.7604	0.29	0.29	0.000173181	22.5626
rs11680328	A	T	2	-0.0635005	0.0129	9.07e-07	0.0409	0.0354	0.248	0.125	0.125	0.000185441	24.2308
rs11687946	T	G	2	-0.0428966	0.0088	1.15e-06	0.0072	0.0237	0.7597	0.567	0.433	0.000181849	23.7615
rs11693094	T	C	2	-0.054403	0.0087	4.29e-10	-0.0343	0.0236	0.1462	0.539	0.461	0.000299218	39.1021
rs11696755	C	T	20	0.0636962	0.011	7.26e-09	-0.0411	0.0345	0.2334	0.816	0.184	0.000256591	33.5301
rs11740474	T	A	5	0.0536962	0.0088	1.13e-09	0.019	0.024	0.4283	0.585	0.415	0.000284911	37.2319
rs11752044	A	G	6	-0.0546965	0.0107	3.38e-07	-0.0297	0.0283	0.2937	0.781	0.219	0.000199975	26.1303
rs11780451	G	T	8	0.0797036	0.0157	3.87e-07	-0.0186	0.0417	0.6553	0.0876	0.0876	0.000197234	25.7721
rs11854073	A	G	15	-0.0465973	0.0093	4.89e-07	-0.0386	0.0236	0.1018	0.673	0.327	0.000192124	25.1043
rs11941714	A	G	4	-0.0515957	0.0093	3.07e-08	-0.0123	0.0248	0.6187	0.664	0.336	0.000235543	30.779
rs11964401	G	A	6	-0.0448013	0.0086	2.14e-07	-0.0194	0.024	0.4183	0.474	0.474	0.000207685	27.138
rs11972718	G	C	7	0.0482978	0.0094	2.59e-07	-0.0017	0.0252	0.9475	0.701	0.299	0.000202033	26.3993
rs1198588	T	A	1	0.102598	0.0108	1.73e-21	0.045	0.0264	0.0878193	0.212	0.212	0.000690305	90.2451
rs12129573	A	C	1	0.0777994	0.0089	2.28e-18	0.0301	0.0246	0.2199	0.634	0.366	0.00058456	76.4128
rs12138231	A	T	1	0.0669949	0.0116	7.99e-09	0.0079	0.0331	0.8109	0.183	0.183	0.000255251	33.355
rs12142659	C	T	1	0.0453008	0.0098	3.55e-06	-0.0022	0.0263	0.9321	0.703	0.297	0.000163531	21.3675
rs12145726	A	G	1	-0.0463014	0.0089	1.83e-07	-0.0015	0.0241	0.9492	0.369	0.369	0.000207123	27.0646
rs12151767	A	G	2	-0.0611045	0.0086	1.31e-12	0.0362	0.0241	0.1328	0.513	0.487	0.000386271	50.4827
rs12153880	A	G	6	-0.0515008	0.0108	1.87e-06	-0.0082	0.0285	0.774399	0.797	0.203	0.000174026	22.7391
rs1217091	C	T	8	0.0586996	0.0111	1.29e-07	0.0089	0.0308	0.772101	0.189	0.189	0.000214014	27.9652
rs12186968	T	C	5	-0.0469027	0.0096	9.41e-07	0.0381	0.0262	0.1456	0.701	0.299	0.000182677	23.8697
rs12285419	A	C	11	0.0849045	0.011	1.05e-14	-0.0188	0.0331	0.5708	0.812	0.188	0.000455815	59.5757
rs12293670	G	A	11	-0.0704957	0.0092	1.56e-14	-0.0137	0.025	0.5837	0.66	0.34	0.000449226	58.7142
rs12303743	C	G	12	0.0874988	0.0145	1.59e-09	0.0889	0.0413	0.0311997	0.906	0.094	0.000278649	36.4134
rs12489270	C	T	3	0.0579046	0.0089	7.47e-11	-0.0122	0.0245	0.6187	0.625	0.375	0.000323904	42.3291
rs12494644	G	A	3	-0.0425038	0.0086	8.74e-07	-0.0016	0.0236	0.9462	0.437	0.437	0.000186934	24.426
rs12498650	A	G	4	0.0553964	0.0118	2.92e-06	-0.0235	0.0319	0.4604	0.846	0.154	0.000168669	22.039
rs1253434	C	T	11	-0.0434043	0.0092	2.25e-06	0.0117	0.0243	0.6306	0.664	0.336	0.000170344	22.2578
rs12615991	G	A	2	0.0553964	0.012	4.03e-06	-0.0529	0.0399	0.1846	0.852	0.148	0.000163095	21.3105
rs12617171	T	C	2	-0.0526968	0.0111	2.12e-06	-0.0127	0.0265	0.631801	0.807	0.193	0.000172488	22.538
rs12652777	C	T	5	-0.0487997	0.0086	1.52e-08	0.0193	0.0236	0.4148	0.478	0.478	0.0002464	32.1981
rs12671608	C	T	7	0.0644959	0.0129	5.36e-07	0.0365	0.0333	0.2741	0.865	0.135	0.000191299	24.9964
rs12712510	C	T	2	-0.0574006	0.0087	5.14e-11	-0.0544	0.0236	0.0213599	0.473	0.473	0.000333089	43.5299
rs12771371	A	G	10	-0.0524027	0.0093	1.94e-08	-0.0623	0.0269	0.0207802	0.689	0.311	0.000242967	31.7493
rs12833624	T	C	12	0.0501992	0.009	2.77e-08	0.0024	0.0258	0.9252	0.658	0.342	0.000238076	31.1101
rs12877581	C	G	13	0.0596014	0.0099	1.8e-09	-0.061	0.0254	0.01629	0.723	0.277	0.000277353	36.244
rs12883788	T	C	14	0.0613011	0.0087	1.86e-12	0.0362	0.0239	0.1293	0.542	0.458	0.000379877	49.6468
rs1289003	T	G	1	0.0476998	0.0088	5.13e-08	0.0226	0.0246	0.3584	0.6	0.4	0.000224844	29.3806
rs12943566	G	A	17	0.0496	0.0091	5.12e-08	-0.0013	0.0247	0.9578	0.347	0.347	0.000227349	29.708
rs13016542	C	T	2	-0.0883039	0.0129	8.28e-12	0.0217	0.0332	0.5133	0.864	0.136	0.000358538	46.8569
rs13025903	A	T	2	0.0505988	0.0104	1.11e-06	-0.0104	0.0297	0.7252	0.786	0.214	0.000181153	23.6705
rs13074132	C	T	3	-0.0469027	0.0091	2.35e-07	-0.0063	0.0251	0.8017	0.645	0.355	0.000203299	26.5648
rs13090130	A	G	3	-0.041401	0.009	3.9e-06	-0.037	0.0265	0.1615	0.633	0.367	0.000161948	21.1607
rs13107325	T	C	4	0.158703	0.0168	2.9e-21	0.0492	0.1005	0.6243	0.933	0.067	0.000688471	89.237
rs13145146	G	A	4	0.0900013	0.0191	2.54e-06	-0.0515	0.053	0.3313	0.947	0.053	0.000169929	22.2036
rs1319017	A	G	9	0.046201	0.0092	5.14e-07	-0.0679	0.0269	0.0115001	0.674	0.326	0.000192998	25.2186
rs13195636	C	A	6	-0.210504	0.0159	6.55e-40	0.087	0.0556	0.1176	0.909	0.091	0.00133985	175.275
rs13233308	T	C	7	-0.0487044	0.0086	1.75e-08	-0.0292	0.0235	0.2141	0.516	0.484	0.000245439	32.0725
rs132582	T	C	22	-0.0509972	0.0086	3.26e-09	-0.0504	0.0235	0.0323601	0.455	0.455	0.000269085	35.1633
rs13320945	T	C	3	0.0446	0.0088	3.92e-07	0.0131	0.0241	0.5877	0.61	0.39	0.000196576	25.6861
rs1398541	A	G	12	0.0471964	0.0094	4.66e-07	0.0056	0.0265	0.8327	0.69	0.31	0.000192925	25.209
rs1427633	C	G	4	-0.0483043	0.0088	4.1e-08	0.0306	0.0239	0.2015	0.407	0.407	0.000230577	30.13
rs1430894	T	C	3	0.0532953	0.0086	6.15e-10	-0.0094	0.0237	0.6915	0.517	0.483	0.000293876	38.4038
rs143092720	T	G	8	-0.161498	0.0348	3.44e-06	-0.0263	0.0857	0.759299	0.979	0.021	0.000175654	21.5362
rs1444658	A	G	5	0.0398017	0.0087	4.28e-06	-0.0313	0.0248	0.2077	0.533	0.467	0.000160179	20.9295
rs145071536	C	T	1	0.0851005	0.012	1.62e-12	0.006	0.0316	0.8482	0.808	0.192	0.000384809	50.2916
rs1451488	G	A	2	0.0708947	0.0087	4.47e-16	0.0153	0.0242	0.527	0.445	0.445	0.000508018	66.4022
rs1462358	C	T	14	0.0430954	0.0089	1.25e-06	0.0515	0.0235	0.0287402	0.399	0.399	0.000179438	23.4463
rs147169643	T	C	7	0.146206	0.0287	3.54e-07	-0.0808	0.0703	0.2503	0.974	0.026	0.000198605	25.9513
rs1482419	G	A	21	-0.052004	0.01	2.03e-07	-0.0133	0.0254	0.5988	0.243	0.243	0.000206964	27.0437
rs149021237	G	A	14	-0.0983963	0.019	2.33e-07	-0.042	0.0451	0.3522	0.941	0.059	0.000205245	26.8191
rs149165	G	T	16	-0.0481995	0.0087	3e-08	-0.0282	0.0239	0.2379	0.554	0.446	0.000234885	30.693
rs1495099	G	C	17	-0.0437968	0.0095	4.37e-06	0.0467	0.0266	0.0791899	0.288	0.288	0.000162659	21.2535
rs1510136	G	A	4	-0.0533038	0.01	9.2e-08	0.0004	0.0291	0.9903	0.75	0.25	0.000217436	28.4125
rs1526803	G	C	12	-0.049704	0.0098	4.16e-07	-0.009	0.0261	0.7294	0.713	0.287	0.000196859	25.7231
rs1529073	C	T	3	0.0663001	0.0142	3.24e-06	-0.0245	0.0374	0.5128	0.899	0.101	0.000166836	21.7994
rs1534464	T	G	2	0.0536012	0.0108	7.52e-07	0.0149	0.0268	0.5771	0.805	0.195	0.000188508	24.6317
rs1593304	G	A	7	0.0641013	0.0111	7.45e-09	0.0387	0.0359	0.2817	0.199	0.199	0.000255204	33.3489
rs1604060	G	A	3	0.0772051	0.014	3.24e-08	0.015	0.0291	0.605701	0.115	0.115	0.000232726	30.4109
rs1615350	T	C	12	-0.0736036	0.0098	4.92e-14	0.0094	0.0289	0.743599	0.256	0.256	0.000431588	56.4078
rs167924	G	A	3	0.0501992	0.009	2.34e-08	-0.0065	0.0239	0.7865	0.369	0.369	0.000238076	31.1101
rs16851048	C	T	1	0.0744973	0.0107	4.15e-12	-0.0277	0.0332	0.404	0.805	0.195	0.000370905	48.4738
rs16867571	G	A	5	-0.0657035	0.0104	2.68e-10	0.0306	0.0286	0.2857	0.765	0.235	0.000305413	39.912
rs16964949	A	G	17	-0.0867005	0.0173	5.7e-07	0.0226	0.0487	0.6421	0.932	0.068	0.000192211	25.1156
rs17128077	T	C	14	0.0593042	0.0123	1.36e-06	-0.0384	0.0325	0.2369	0.859	0.141	0.000177907	23.2463
rs17194490	T	G	3	0.0781994	0.0116	1.8e-11	0.0438	0.0338	0.1955	0.839	0.161	0.000347737	45.4448
rs17242605	G	A	15	0.040395	0.0087	3.21e-06	-0.0095	0.0235	0.6875	0.509	0.491	0.000164989	21.5581
rs176648	G	T	15	-0.0419957	0.0087	1.36e-06	-0.0327	0.0235	0.1644	0.476	0.476	0.000178322	23.3005
rs17671845	C	T	5	0.121095	0.0239	3.98e-07	-0.0484	0.0791	0.5405	0.967	0.033	0.000196463	25.6714
rs17731	A	G	10	0.0523992	0.0089	4.37e-09	0.0167	0.0267	0.5308	0.635	0.365	0.000265256	34.6627
rs17731604	A	C	7	0.0433042	0.0087	6.56e-07	-0.0155	0.0243	0.5236	0.528	0.472	0.000189605	24.7751
rs17864935	C	T	4	0.0471021	0.0087	6.1e-08	-0.0163	0.024	0.4968	0.576	0.424	0.000224313	29.3113
rs1847606	A	C	5	-0.0418998	0.0091	4.18e-06	0.0184	0.024	0.4448	0.372	0.372	0.000162249	21.1999
rs1857472	A	C	9	-0.0461963	0.0093	6.77e-07	-0.0023	0.0262	0.9309	0.683	0.317	0.000188833	24.6741
rs1860002	T	C	12	-0.0837987	0.0087	1.04e-21	0.0021	0.0238	0.9302	0.457	0.457	0.00070964	92.7747
rs1862906	A	G	3	-0.0469981	0.0087	5.87e-08	0.0012	0.0237	0.9596	0.504	0.496	0.000223324	29.182
rs187557	T	C	5	-0.0666956	0.0119	2.03e-08	0.0001	0.0372	0.9989	0.152	0.152	0.000240385	31.4119
rs1881046	T	G	2	-0.0507026	0.0092	3.39e-08	0.0033	0.0259	0.8974	0.66	0.34	0.000232431	30.3723
rs1901512	C	T	5	-0.058401	0.0094	5.72e-10	0.0621	0.0264	0.0187098	0.301	0.301	0.00029537	38.5992
rs1915019	G	A	8	-0.0570984	0.0098	6.57e-09	0.0017	0.0286	0.9539	0.25	0.25	0.000259773	33.946
rs1924378	G	T	13	-0.0469981	0.0089	1.09e-07	0.0125	0.0236	0.597	0.424	0.424	0.000213402	27.8852
rs1953613	G	A	6	-0.0446961	0.0089	4.44e-07	0.0416	0.0241	0.0847696	0.383	0.383	0.000193013	25.2204
rs2038255	T	C	14	-0.0548006	0.0113	1.29e-06	0.0158	0.0292	0.589	0.81	0.19	0.000179989	23.5184
rs2053079	G	A	19	0.0598986	0.0101	3.01e-09	-0.0337	0.0269	0.2114	0.763	0.237	0.000269144	35.1709
rs206017	A	G	6	-0.0469981	0.009	1.64e-07	0.0262	0.0254	0.3015	0.397	0.397	0.000208687	27.269
rs2078266	G	A	9	-0.0696007	0.0126	2.94e-08	0.028	0.0324	0.3864	0.171	0.171	0.000233504	30.5126
rs2147472	A	G	1	-0.0418998	0.0089	2.69e-06	-0.0313	0.0252	0.2133	0.622	0.378	0.000169621	22.1634
rs2153960	A	G	6	-0.0452984	0.0093	1.22e-06	0.0122	0.0244	0.616799	0.3	0.3	0.000181565	23.7243
rs215412	A	G	4	0.0577033	0.0091	2.69e-10	0.0175	0.0247	0.4787	0.672	0.328	0.000307677	40.2079
rs217336	A	C	6	-0.0503033	0.0087	8.05e-09	-0.0279	0.0235	0.2352	0.566	0.434	0.000255831	33.4309
rs2251854	A	G	21	-0.0425996	0.0092	3.43e-06	0.04	0.0265	0.1313	0.321	0.321	0.000164087	21.4402
rs2279311	C	T	10	0.0513038	0.0109	2.27e-06	-0.0381	0.0299	0.2029	0.808	0.192	0.000169544	22.1534
rs2287921	C	T	19	0.0426988	0.0088	1.1e-06	-0.0639	0.0237	0.00704498	0.495	0.495	0.000180177	23.5429
rs2297293	G	C	21	-0.0461008	0.0094	8.65e-07	-0.0214	0.0244	0.3792	0.319	0.319	0.000184074	24.0522
rs2314785	C	T	13	-0.0563992	0.0114	7.08e-07	0.001	0.0338	0.9756	0.82	0.18	0.000187312	24.4754
rs2325913	T	C	6	0.0453008	0.0088	2.37e-07	-0.0122	0.0255	0.631801	0.442	0.442	0.0002028	26.4996
rs2332700	G	C	14	-0.0750982	0.0099	3.88e-14	-0.0221	0.0266	0.4063	0.247	0.247	0.000440259	57.5416
rs2333321	G	A	4	-0.0712038	0.0105	1.25e-11	-0.0415	0.0296	0.1604	0.208	0.208	0.000351873	45.9855
rs2381411	C	T	9	0.050399	0.0088	1.25e-08	-0.0352	0.0238	0.1389	0.598	0.402	0.000251004	32.7998
rs2455415	T	C	13	0.0494949	0.0088	1.69e-08	-0.0009	0.0244	0.972	0.587	0.413	0.000242081	31.6336
rs2456020	T	C	15	-0.0815984	0.0102	1.13e-15	0.0286	0.0259	0.2693	0.759	0.241	0.000489622	63.9965
rs2514218	T	C	11	-0.0704957	0.0092	1.35e-14	-0.0505	0.0294	0.0860498	0.656	0.344	0.000449226	58.7142
rs2551445	T	C	18	0.0707981	0.0143	7.59e-07	-0.0292	0.0363	0.4223	0.105	0.105	0.000187586	24.5112
rs2635663	A	C	5	-0.0548006	0.0108	3.48e-07	-0.0284	0.027	0.2937	0.785	0.215	0.000197037	25.7464
rs2694031	G	A	8	-0.0487044	0.0102	1.79e-06	0.0049	0.027	0.8563	0.234	0.234	0.00017449	22.7997
rs2696466	G	A	17	-0.0611986	0.0092	2.64e-11	-0.0415	0.0244	0.0888894	0.597	0.403	0.000338587	44.2487
rs2710323	C	T	3	-0.0784044	0.0086	1.23e-19	0.0047	0.0235	0.8423	0.51	0.49	0.000635797	83.1146
rs2815731	A	C	6	-0.0600033	0.0091	4.39e-11	0.0385	0.0237	0.1039	0.642	0.358	0.000332685	43.4771
rs2909457	A	G	2	-0.0489997	0.0087	1.48e-08	0.0093	0.0246	0.7048	0.436	0.436	0.000242747	31.7206
rs2910591	C	T	5	0.0864951	0.0176	8.68e-07	-0.057	0.039	0.1439	0.0692	0.0692	0.000184837	24.1519
rs2949814	G	C	2	-0.0481995	0.0097	6.56e-07	-0.0245	0.0253	0.3324	0.721	0.279	0.00018896	24.6908
rs2973043	G	A	5	-0.0485044	0.0103	2.39e-06	0.018	0.0299	0.5475	0.223	0.223	0.000169717	22.1759
rs2999392	T	C	14	0.0517987	0.0094	3.05e-08	-0.0006	0.0261	0.9805	0.309	0.309	0.000232376	30.3651
rs3018001	C	T	11	0.0426048	0.0088	1.25e-06	-0.016	0.0236	0.498101	0.531	0.469	0.000179384	23.4393
rs3026133	A	G	17	-0.0425996	0.0087	9.09e-07	0.0084	0.0246	0.7319	0.493	0.493	0.000183486	23.9754
rs306206	G	A	15	-0.0531995	0.0098	5.86e-08	-0.0401	0.0257	0.1184	0.729	0.271	0.000225515	29.4684
rs308697	A	C	3	-0.0501036	0.0087	8.83e-09	-0.0259	0.0244	0.2896	0.564	0.436	0.000253805	33.166
rs322124	G	C	19	0.0548047	0.0107	2.99e-07	-0.0073	0.0288	0.7998	0.796	0.204	0.000200767	26.2338
rs33996476	G	A	12	0.0701972	0.0141	6.11e-07	-0.0247	0.0381	0.5155	0.894	0.106	0.000189683	24.7853
rs34768008	T	A	8	-0.0758957	0.0149	3.3e-07	-0.0211	0.0343	0.5399	0.899	0.101	0.000198557	25.9451
rs34777351	T	C	18	-0.040201	0.0087	3.77e-06	0.0124	0.0238	0.6012	0.548	0.452	0.000163409	21.3515
rs34888090	A	G	17	0.0577033	0.0115	5.65e-07	0.0119	0.0286	0.677699	0.835	0.165	0.000192678	25.1767
rs352766	G	A	8	0.0600048	0.013	3.68e-06	-0.0013	0.0454	0.9774	0.877	0.123	0.000163052	21.3049
rs35351411	C	A	15	0.0635044	0.0087	2.21e-13	-0.0231	0.0236	0.3272	0.456	0.456	0.000407664	53.2798
rs35564002	T	C	4	0.184296	0.0373	7.94e-07	-0.1077	0.1975	0.5856	0.985	0.015	0.000206909	24.4122
rs35734242	C	T	4	0.050704	0.0089	1.37e-08	-0.009	0.0236	0.7022	0.574	0.426	0.000248375	32.4562
rs35780891	A	G	5	0.0548998	0.0112	9.02e-07	-0.0162	0.0281	0.5654	0.824	0.176	0.000183881	24.027
rs35981078	A	G	1	-0.0548953	0.011	6.1e-07	-0.0441	0.0315	0.1613	0.8	0.2	0.000190596	24.9045
rs3739118	A	G	2	-0.057004	0.0095	2.36e-09	-0.0248	0.0262	0.343	0.709	0.291	0.000275521	36.0045
rs3752827	A	T	17	-0.0465973	0.0094	7.88e-07	0.0008	0.0246	0.9739	0.659	0.341	0.000188059	24.5731
rs3775182	T	G	4	0.0683966	0.0145	2.59e-06	0.0217	0.0465	0.64	0.903	0.097	0.000170282	22.2498
rs3781158	T	C	10	-0.0467023	0.009	2.16e-07	-0.013	0.025	0.604999	0.65	0.35	0.000206069	26.9268
rs3791710	C	T	2	-0.0600033	0.0108	3.02e-08	-0.0002	0.03	0.9958	0.797	0.203	0.000236217	30.8671
rs3795310	T	C	1	-0.0509972	0.0087	5.75e-09	0.0047	0.0246	0.8482	0.537	0.463	0.000262936	34.3596
rs3802924	C	A	11	-0.0736036	0.0108	9.58e-12	0.0265	0.0261	0.3082	0.788	0.212	0.000355391	46.4455
rs3812831	C	T	13	0.0440982	0.0087	4.07e-07	0.0295	0.0236	0.2122	0.466	0.466	0.00019662	25.6919
rs3814883	T	C	16	-0.0670977	0.0087	1.58e-14	0.0127	0.0238	0.5931	0.533	0.467	0.000455082	59.4799
rs3824451	C	T	9	0.0655951	0.0118	2.54e-08	-0.0296	0.0345	0.3912	0.847	0.153	0.000236476	30.901
rs4129585	C	A	8	-0.0749962	0.0087	5.11e-18	-0.0281	0.0239	0.241	0.438	0.438	0.000568465	74.3076
rs41297816	G	A	22	0.0505041	0.0104	1.2e-06	0.0035	0.0274	0.8987	0.741	0.259	0.000180476	23.582
rs41313730	G	T	1	-0.0546018	0.0117	3.23e-06	-0.0181	0.035	0.6059	0.834	0.166	0.000166679	21.7789
rs41314284	T	C	1	0.0812968	0.0149	5.27e-08	-0.1128	0.0525	0.0317001	0.911	0.089	0.000227817	29.7692
rs41475545	C	T	9	0.0825993	0.0173	1.91e-06	-0.0114	0.0607	0.851	0.937	0.063	0.00017446	22.7957
rs4308	G	A	17	0.0438996	0.0091	1.24e-06	-0.0226	0.0242	0.3506	0.379	0.379	0.000178103	23.2719
rs4341665	G	A	13	0.0903953	0.0175	2.27e-07	0.0551	0.0586	0.3469	0.0686	0.0686	0.000204191	26.6814
rs4353292	G	A	11	-0.040902	0.0087	2.67e-06	-0.0103	0.0235	0.661301	0.572	0.428	0.000169156	22.1026
rs4378995	A	G	3	-0.0412955	0.0086	1.57e-06	0.0026	0.0235	0.9126	0.522	0.478	0.000176458	23.057
rs4575535	G	A	16	0.0557982	0.0096	5.77e-09	0.0304	0.0243	0.2126	0.296	0.296	0.000258521	33.7825
rs4627212	G	A	13	0.0507987	0.0095	7.5e-08	0.0194	0.0252	0.4432	0.7	0.3	0.000218813	28.5924
rs4632195	T	C	18	0.0471964	0.0086	4.59e-08	0.064	0.0236	0.00672202	0.48	0.48	0.000230479	30.1172
rs4636654	A	G	11	-0.0483043	0.0089	4.89e-08	-0.0064	0.0239	0.7891	0.598	0.402	0.000225426	29.4568
rs4653164	T	C	1	0.0511038	0.0092	3.08e-08	-0.0298	0.024	0.2134	0.332	0.332	0.000236123	30.8549
rs4702	A	G	15	-0.0843044	0.0089	2.79e-21	0.0554	0.0237	0.0194102	0.44	0.44	0.00068633	89.7251
rs4721928	A	G	7	0.058795	0.0119	8.4e-07	-0.0764	0.0348	0.0280498	0.848	0.152	0.000186817	24.4107
rs4766428	T	C	12	0.0750038	0.0089	3.93e-17	-0.015	0.0237	0.5261	0.559	0.441	0.000543327	71.0199
rs4779050	G	T	15	-0.0579953	0.0089	7.27e-11	0.0102	0.0238	0.6691	0.367	0.367	0.000324919	42.4619
rs480211	T	C	11	0.0447045	0.0086	2.03e-07	-0.0063	0.0236	0.7893	0.495	0.495	0.000206788	27.0208
rs4812325	A	G	20	0.0719042	0.0089	8.96e-16	0.0064	0.0243	0.790801	0.384	0.384	0.00049937	65.2712
rs4813190	G	A	20	-0.0481042	0.0101	1.71e-06	0.0388	0.03	0.195	0.752	0.248	0.000173603	22.6838
rs4840464	A	T	8	0.0515038	0.0109	2.43e-06	-0.0196	0.0335	0.5572	0.807	0.193	0.000170868	22.3264
rs4921741	G	A	8	0.0559991	0.0098	1.21e-08	-0.0238	0.0251	0.3442	0.739	0.261	0.000249869	32.6515
rs4925114	G	A	17	-0.0441987	0.009	8.9e-07	-0.0136	0.0247	0.5813	0.362	0.362	0.000184571	24.1172
rs4934962	A	T	10	-0.045499	0.0088	2.33e-07	0.0194	0.0245	0.4289	0.391	0.391	0.000204579	26.732
rs4950076	C	T	1	0.0442027	0.0086	2.78e-07	0.0365	0.0246	0.1372	0.489	0.489	0.000202173	26.4176
rs498591	T	A	9	0.0724954	0.0121	2.11e-09	0.0323	0.0333	0.3314	0.854	0.146	0.000274689	35.8958
rs500102	C	T	9	-0.0517002	0.0088	4.87e-09	0.0269	0.0236	0.2548	0.409	0.409	0.000264128	34.5154
rs505061	A	C	9	0.0534957	0.0086	5.8e-10	-0.04	0.0236	0.0908908	0.512	0.488	0.000296089	38.6932
rs528598	C	T	1	0.0435027	0.0087	5.12e-07	0.0029	0.0238	0.9024	0.518	0.482	0.000191347	25.0027
rs55648125	G	A	6	0.0646025	0.0138	3.05e-06	0.0077	0.0357	0.8298	0.892	0.108	0.000167717	21.9146
rs55741542	C	T	4	0.172403	0.0361	1.77e-06	0.0812	0.1034	0.4327	0.985	0.015	0.000184149	22.807
rs56205728	A	G	15	0.0630037	0.0097	1.01e-10	-0.0163	0.0278	0.5581	0.713	0.287	0.000322819	42.1873
rs56335113	G	A	1	-0.064701	0.0094	6.02e-12	0.0074	0.0258	0.773499	0.303	0.303	0.000362509	47.3761
rs57070985	G	A	19	-0.0499038	0.0092	6.01e-08	-0.0035	0.0268	0.8977	0.652	0.348	0.000225167	29.4229
rs57433322	G	C	17	-0.0830996	0.0139	1.99e-09	0.0446	0.0324	0.1691	0.878	0.122	0.000273502	35.7406
rs5751191	C	T	22	0.0655951	0.0086	3e-14	-0.0205	0.0237	0.3882	0.499	0.499	0.000445106	58.1754
rs58120505	C	T	7	-0.089603	0.0088	2.24e-24	0.012	0.0246	0.6256	0.582	0.418	0.00079295	103.675
rs59682551	G	T	1	-0.0539956	0.0105	2.71e-07	-0.0249	0.031	0.4213	0.77	0.23	0.000202377	26.4443
rs6010045	C	T	22	0.0548998	0.0095	7.44e-09	-0.0063	0.0286	0.8246	0.302	0.302	0.000256308	33.3955
rs60135207	T	G	3	-0.0495994	0.0088	1.53e-08	0.0235	0.0241	0.3284	0.585	0.415	0.000243104	31.7673
rs6030909	G	A	20	-0.0878002	0.0183	1.54e-06	0.0495	0.0375	0.1876	0.933	0.067	0.000176166	23.0188
rs61869029	A	G	11	-0.0582029	0.0117	7.15e-07	-0.0231	0.0278	0.4062	0.783	0.217	0.000189385	24.7463
rs61920311	C	A	12	-0.0477039	0.009	1.3e-07	-0.0431	0.0242	0.0757007	0.571	0.429	0.000215001	28.0942
rs61937595	T	C	12	-0.130098	0.0162	1.15e-15	0.0374	0.0341	0.2716	0.908	0.092	0.000493409	64.4918
rs61973698	T	C	13	0.0544984	0.0101	7.23e-08	-0.0108	0.0284	0.7028	0.769	0.231	0.000222812	29.1151
rs62018952	C	T	15	0.0584027	0.0097	1.94e-09	0.0296	0.0323	0.3591	0.274	0.274	0.000277404	36.2506
rs62183855	C	A	2	-0.0660967	0.0111	2.66e-09	0.0178	0.0453	0.695	0.808	0.192	0.000271335	35.4574
rs634940	T	G	6	0.0663962	0.0099	1.78e-11	0.0459	0.0289	0.1119	0.748	0.252	0.000344173	44.979
rs646234	G	A	9	0.0409991	0.0086	2.08e-06	0.0023	0.0239	0.9225	0.55	0.45	0.000173935	22.7272
rs6482437	C	A	10	0.0989036	0.0142	3.33e-12	-0.0325	0.0345	0.3457	0.112	0.112	0.00037119	48.5111
rs6499508	G	A	16	-0.0686955	0.0127	6.83e-08	-0.0218	0.0351	0.533801	0.864	0.136	0.000223904	29.2579
rs6538539	T	G	12	-0.0567961	0.0086	4.43e-11	-0.0266	0.0235	0.2584	0.451	0.451	0.000333738	43.6148
rs6546857	G	A	2	0.0603978	0.0102	2.74e-09	-0.0488	0.0283	0.0842908	0.768	0.232	0.000268309	35.0619
rs6549963	C	T	3	-0.0483043	0.0088	4.31e-08	0.0126	0.024	0.600701	0.584	0.416	0.000230577	30.13
rs6656	T	C	7	0.0440041	0.0088	5.13e-07	0.0347	0.0239	0.1461	0.426	0.426	0.000191359	25.0043
rs6662	T	G	7	0.0591981	0.0111	8.45e-08	-0.0132	0.0315	0.675	0.193	0.193	0.000217663	28.4422
rs6673880	G	A	1	0.062301	0.0091	7.19e-12	-0.0428	0.0239	0.0734007	0.505	0.495	0.000358643	46.8706
rs6715366	A	G	2	0.0540972	0.0097	2.49e-08	0.0095	0.0264	0.7185	0.733	0.267	0.00023802	31.1028
rs6721531	T	A	2	-0.0517002	0.0091	1.47e-08	0.0178	0.0308	0.5642	0.659	0.341	0.000247005	32.2771
rs67627854	G	T	2	0.0564011	0.0104	5.93e-08	-0.0148	0.0305	0.6275	0.788	0.212	0.000225072	29.4105
rs67715018	G	A	4	0.048004	0.0104	3.93e-06	-0.0338	0.0284	0.234	0.776	0.224	0.000163053	21.305
rs6798742	G	A	3	0.0610991	0.0093	4.57e-11	0.0051	0.0254	0.8418	0.693	0.307	0.000330271	43.1616
rs6825268	G	A	4	0.0465048	0.009	2.09e-07	0.0189	0.0238	0.4261	0.51	0.49	0.00020433	26.6995
rs6851389	T	C	4	-0.041401	0.0087	1.79e-06	-0.0061	0.0236	0.7958	0.514	0.486	0.000173308	22.6452
rs6943762	C	T	7	-0.105098	0.0132	1.57e-15	0.0081	0.0354	0.8195	0.87	0.13	0.000484999	63.392
rs6974218	C	A	7	-0.0548953	0.0089	6.8e-10	0.0228	0.0236	0.3325	0.618	0.382	0.000291122	38.0438
rs6984242	A	G	8	-0.0546965	0.0087	3.85e-10	0.0401	0.0238	0.0911297	0.4	0.4	0.000302454	39.5252
rs7002992	C	T	8	-0.0446961	0.009	6.95e-07	-0.0173	0.0253	0.4952	0.638	0.362	0.000188748	24.6631
rs7022345	G	A	9	0.0546991	0.0114	1.48e-06	-0.0285	0.0367	0.4379	0.177	0.177	0.000176191	23.0221
rs708228	T	C	11	0.0527997	0.0091	6.56e-09	0.0063	0.0243	0.7963	0.671	0.329	0.00025762	33.6646
rs7112616	C	T	11	-0.0522034	0.0086	1.52e-09	-0.0075	0.0237	0.7503	0.502	0.498	0.000281961	36.8463
rs7116022	C	T	11	0.0444954	0.0091	1.01e-06	0.0151	0.0259	0.5604	0.345	0.345	0.000182969	23.9079
rs7251	G	C	19	-0.0641009	0.0094	8.29e-12	0.0033	0.0265	0.8996	0.672	0.328	0.000355818	46.5014
rs72694418	G	A	4	0.0717001	0.015	1.89e-06	-0.0906	0.0584	0.1206	0.909	0.091	0.00017486	22.8481
rs72723227	A	G	5	-0.0477992	0.0093	2.52e-07	-0.0004	0.0248	0.9874	0.673	0.327	0.000202161	26.4161
rs72802868	T	G	5	-0.0691995	0.0096	4.55e-13	-0.0634	0.0258	0.0139499	0.706	0.294	0.000397559	51.9585
rs728055	A	T	7	-0.0673969	0.009	8.85e-14	0.0036	0.0247	0.8827	0.642	0.358	0.000429061	56.0774
rs72943392	C	G	11	0.0534957	0.0096	2.39e-08	0.0148	0.0253	0.559399	0.711	0.289	0.000237631	31.0519
rs72986630	T	C	19	0.112296	0.0179	3.59e-10	0.0571	0.0488	0.2416	0.932	0.068	0.000301163	39.3564
rs72997862	C	A	6	-0.120198	0.0257	3.04e-06	-0.1336	0.0823	0.1045	0.962	0.038	0.000167584	21.8737
rs73090180	A	G	2	0.0566973	0.0111	3e-07	0.0108	0.0304	0.722199	0.809	0.191	0.000199665	26.0899
rs7312697	C	T	12	0.0486022	0.0089	5.23e-08	0.0017	0.0245	0.9443	0.38	0.38	0.000228215	29.8212
rs73229090	A	C	8	-0.102602	0.0142	4.34e-13	-0.0415	0.0401	0.3003	0.888	0.112	0.000399459	52.2069
rs73292401	A	T	17	0.0676045	0.0109	5.48e-10	0.0228	0.0322	0.4791	0.808	0.192	0.000294361	38.4673
rs7342307	T	C	12	-0.0669014	0.0142	2.39e-06	-0.0812	0.0513	0.1134	0.889	0.111	0.000169875	22.1966
rs74379599	A	G	4	-0.0843963	0.0185	4.9e-06	0.0364	0.0468	0.4373	0.938	0.062	0.000159274	20.8112
rs7515363	T	C	1	-0.0535029	0.0089	1.84e-09	0.0007	0.0238	0.9755	0.381	0.381	0.000276545	36.1383
rs7544605	C	T	1	-0.0437968	0.009	1.04e-06	0.023	0.0251	0.3596	0.626	0.374	0.000181231	23.6806
rs755702	G	A	16	0.0418016	0.009	3.16e-06	0.0061	0.0247	0.805	0.628	0.372	0.000165097	21.5722
rs7575796	G	A	2	-0.0963006	0.0172	2.07e-08	-0.044	0.0286	0.1239	0.906	0.094	0.000239887	31.3469
rs7634476	G	A	3	0.0577033	0.0088	5.46e-11	0.026	0.0236	0.2704	0.414	0.414	0.000329006	42.9961
rs7647398	T	C	3	-0.0774979	0.0109	1.07e-12	0.0165	0.0342	0.6282	0.8	0.2	0.000386785	50.5499
rs76503615	A	G	2	0.0963017	0.0184	1.8e-07	0.0158	0.0528	0.7643	0.944	0.056	0.000209629	27.3921
rs7679800	C	T	4	0.0460021	0.0095	1.44e-06	0.0224	0.026	0.3883	0.717	0.283	0.000179449	23.4478
rs76831675	C	T	11	0.1778	0.0381	3.07e-06	-0.1089	0.0814	0.1808	0.984	0.016	0.000186398	21.7774
rs76838079	T	C	18	0.0780048	0.0138	1.53e-08	-0.0187	0.0327	0.5661	0.854	0.146	0.000244506	31.9505
rs7684235	C	T	4	-0.045499	0.0087	1.48e-07	-0.0198	0.0236	0.401	0.487	0.487	0.000209308	27.3501
rs7699241	T	C	4	0.0781021	0.015	2.05e-07	0.0325	0.0347	0.3479	0.909	0.091	0.000207474	27.1104
rs77206190	T	C	9	0.151905	0.0284	8.6e-08	0.1539	0.1109	0.165	0.976	0.024	0.000218939	28.6089
rs7735021	G	A	5	0.054604	0.0113	1.34e-06	-0.0091	0.0275	0.7415	0.183	0.183	0.0001787	23.3499
rs77379825	C	G	3	0.0620031	0.012	2.33e-07	-0.0036	0.0375	0.9235	0.855	0.145	0.000204308	26.6967
rs7739151	T	G	6	0.0555973	0.0116	1.63e-06	-0.0121	0.0331	0.7149	0.839	0.161	0.000175803	22.9713
rs7742212	A	G	6	0.0414993	0.0088	2.3e-06	-0.0118	0.0236	0.6167	0.442	0.442	0.000170197	22.2387
rs77745530	G	A	6	0.137998	0.0283	1.1e-06	-0.0053	0.0705	0.9399	0.974	0.026	0.000182501	23.7775
rs7779018	G	A	7	-0.042197	0.0091	3.18e-06	0.0242	0.0236	0.3053	0.582	0.418	0.000164558	21.5017
rs778371	G	A	2	0.0806029	0.0095	1.49e-17	-0.013	0.0264	0.6234	0.714	0.286	0.000550713	71.9859
rs77947333	T	A	18	0.105505	0.0218	1.24e-06	-0.0331	0.055	0.547299	0.956	0.044	0.000179253	23.4221
rs7798283	G	T	7	-0.074003	0.0134	3.49e-08	0.0015	0.0384	0.9684	0.867	0.133	0.000233399	30.4988
rs7799331	G	A	7	-0.0540999	0.0116	2.89e-06	0.0073	0.0319	0.8188	0.828	0.172	0.000166462	21.7506
rs7847153	G	C	9	0.0513986	0.0103	5.63e-07	-0.0128	0.0251	0.611299	0.667	0.333	0.000190571	24.9013
rs7856690	T	A	9	0.0469029	0.009	2.15e-07	0.0414	0.0259	0.1105	0.649	0.351	0.000207843	27.1586
rs7902292	C	T	10	-0.0567016	0.0114	6.09e-07	0.0093	0.0301	0.756901	0.186	0.186	0.000189326	24.7386
rs79073127	C	G	2	-0.073204	0.0139	1.55e-07	-0.0301	0.0432	0.4862	0.888	0.112	0.000212255	27.7353
rs7915131	T	C	10	-0.0467977	0.0087	7.26e-08	-0.0269	0.0238	0.2584	0.436	0.436	0.000221424	28.9337
rs79169291	T	G	22	0.191705	0.0365	1.51e-07	0.0955	0.0574	0.0962809	0.986	0.014	0.000220443	27.5851
rs79210963	C	T	7	0.0856015	0.0137	4.14e-10	-0.0399	0.0383	0.2967	0.892	0.108	0.000298746	39.0405
rs79445414	C	T	8	0.1234	0.0222	2.8e-08	0.0195	0.0464	0.6743	0.96	0.04	0.000236446	30.8971
rs79478621	G	T	16	-0.116796	0.0217	7.72e-08	-0.0863	0.0622	0.1654	0.953	0.047	0.000225994	28.9687
rs7953300	T	G	12	0.0473956	0.0089	1.11e-07	0.0424	0.025	0.0900492	0.381	0.381	0.000217026	28.3589
rs795587	G	A	4	0.0413951	0.0088	2.66e-06	-0.001	0.0238	0.9664	0.534	0.466	0.000169344	22.1272
rs79784950	T	G	6	0.0458974	0.0099	3.13e-06	-0.0284	0.0276	0.303	0.747	0.253	0.000164492	21.4931
rs8013990	T	G	14	-0.0404987	0.0087	3.32e-06	0.004	0.0243	0.8688	0.416	0.416	0.000165837	21.6689
rs8055219	A	G	16	0.0665031	0.0101	5.69e-11	0.0498	0.0277	0.0725905	0.771	0.229	0.000331747	43.3545
rs8112050	T	C	19	-0.0479041	0.0094	3.74e-07	0.0146	0.027	0.5882	0.29	0.29	0.000198753	25.9707
rs891645	A	T	13	-0.0446004	0.0095	2.52e-06	0.0454	0.0245	0.0637206	0.702	0.298	0.000168682	22.0406
rs910025	A	G	6	-0.0946008	0.0178	1.02e-07	0.0257	0.0497	0.6058	0.934	0.066	0.000216155	28.2451
rs9304548	A	C	18	-0.0567016	0.01	1.59e-08	-0.0254	0.0265	0.3387	0.252	0.252	0.000246034	32.1502
rs9318627	C	A	13	-0.0611986	0.0088	4.35e-12	0.0171	0.0247	0.4895	0.6	0.4	0.000370056	48.3627
rs9396665	G	A	6	0.0646025	0.0134	1.41e-06	-0.0332	0.0312	0.2882	0.876	0.124	0.000177878	23.2425
rs9403484	T	C	6	0.0534957	0.0103	1.95e-07	0.0018	0.0285	0.9502	0.777	0.223	0.000206435	26.9747
rs9410573	C	T	9	-0.0404027	0.0088	4.95e-06	0.0403	0.0238	0.0911591	0.59	0.41	0.000161323	21.0789
rs9461916	C	T	6	0.0532953	0.0088	1.64e-09	0.0129	0.0239	0.5892	0.406	0.406	0.000280673	36.678
rs9470670	G	T	6	0.0617052	0.0113	5.07e-08	0.0196	0.031	0.5262	0.83	0.17	0.000228191	29.8181
rs9484329	G	A	6	-0.0680978	0.0132	2.38e-07	-0.0355	0.0322	0.2697	0.872	0.128	0.000203676	26.6141
rs9487653	G	A	6	-0.0563992	0.0105	8.9e-08	0.0236	0.0326	0.4695	0.205	0.205	0.000220791	28.851
rs9554348	A	T	13	-0.0611045	0.013	2.57e-06	0.0311	0.0344	0.3653	0.866	0.134	0.000169082	22.0929
rs9605070	T	C	22	0.0478991	0.0104	3.97e-06	0.0026	0.0297	0.9295	0.775	0.225	0.000162341	21.212
rs9636107	G	A	18	0.0698969	0.0086	5.11e-16	0.0054	0.0236	0.8202	0.529	0.471	0.000505371	66.056
rs9674069	G	A	16	-0.0526968	0.0104	3.75e-07	0.0141	0.029	0.6273	0.22	0.22	0.000196484	25.6741
rs9687282	G	T	5	0.0525994	0.0091	7.33e-09	-0.0061	0.0257	0.8116	0.666	0.334	0.000255669	33.4097
rs979618	T	C	5	-0.0448969	0.0088	3.09e-07	-0.0244	0.0238	0.3053	0.591	0.409	0.000199201	26.0292
rs9843908	C	T	3	-0.0404987	0.0086	2.65e-06	-0.0245	0.0236	0.2993	0.452	0.452	0.000169716	22.1758
rs9876421	T	C	3	0.0625033	0.0092	9.19e-12	-0.0327	0.0255	0.1995	0.657	0.343	0.000353173	46.1555
rs9975024	G	A	21	0.0435967	0.0089	9.15e-07	0.0124	0.0236	0.5981	0.519	0.481	0.000183636	23.995
rs9989481	C	T	17	0.0423962	0.0091	3.07e-06	0.0231	0.0238	0.331	0.427	0.427	0.000166115	21.7052
footnotes：BPPV=Benign paroxysmal positional vertigo

## Sheet: Suicidality-BPPV
Exposure(Suicidality) and outcome(BPPV) basic information of SNPs included in the MR analysis.
SNP	effect_allele	other_allele	chr	beta.exposure	se.exposure	pval.exposure	beta.outcome	se.outcome	pval.outcome	EAF2	MAF	PVE	FSTAT
rs113856591	C	T	17	-0.203898	0.041507	9.29052e-07	0.0282	0.0653	0.6659	0.9819	0.0181002	0.00486803	24.1217
rs118058447	G	A	7	-0.146719	0.0318122	4.08903e-06	-0.014	0.0713	0.8449	0.974863	0.0251368	0.00429344	21.2622
rs144356807	T	C	10	-0.207045	0.045287	4.95348e-06	0.0202	0.083	0.8077	0.985991	0.0140089	0.00421925	20.8933
rs1550659	G	A	15	0.0488269	0.0100463	1.20932e-06	-0.0342	0.0238	0.1499	0.568545	0.431455	0.00476563	23.6118
rs186354814	C	T	19	-0.174596	0.03588	1.1739e-06	-0.0177	0.0816	0.8286	0.98033	0.0196699	0.00477719	23.6694
rs2266562	A	C	21	0.0529284	0.0115634	4.82759e-06	0.0064	0.0316	0.8388	0.238699	0.238699	0.00422917	20.9426
rs2964346	G	A	5	-0.0504717	0.0101771	7.31206e-07	-0.0344	0.0238	0.1483	0.4254	0.4254	0.00496109	24.5851
rs4538552	G	A	4	-0.0722108	0.0155111	3.31818e-06	-0.0139	0.0332	0.6761	0.119704	0.119704	0.00437426	21.6642
rs76564736	T	G	12	-0.0787727	0.0170833	4.10733e-06	-0.0157	0.0562	0.779701	0.903914	0.096086	0.0042917	21.2536
rs78573489	G	A	1	-0.160155	0.0333485	1.61391e-06	0.0964	0.0917	0.2931	0.976053	0.0239472	0.00465363	23.0543
footnotes：BPPV=Benign paroxysmal positional vertigo

## Sheet: Neuroticism-BPPV
Exposure(Neuroticism) and outcome(BPPV) basic information of SNPs included in the MR analysis.
SNP	effect_allele	other_allele	chr	beta.exposure	se.exposure	pval.exposure	beta.outcome	se.outcome	pval.outcome	EAF2	MAF	PVE	FSTAT
rs1002655	G	C	1	-0.0570284	0.00813277	2.3e-12	0.0131	0.0253	0.604301	0.293832	0.293832	0.000131341	49.1703
rs10032297	T	A	4	0.0461912	0.00758386	1.1e-09	0.0118	0.0239	0.6229	0.398072	0.398072	9.91e-05	37.0967
rs10045508	G	T	5	0.0518003	0.00895307	7.2e-09	0.0182	0.0289	0.530401	0.780168	0.219832	8.94e-05	33.4748
rs10111679*	T	C	8	-0.0493109	0.00992105	6.7e-07	0.1085	0.0298	0.000277102	0.83249	0.16751	6.6e-05	24.7041
rs10119773	G	A	9	0.0492749	0.00749206	4.8e-11	0.0472	0.0237	0.0459896	0.463139	0.463139	0.000115545	43.256
rs10172342	G	A	2	0.0470605	0.00851251	3.2e-08	-0.0286	0.0241	0.2347	0.747611	0.252389	8.16e-05	30.563
rs10174311	G	A	2	-0.0463955	0.00874029	1.1e-07	0.0011	0.0289	0.9688	0.759774	0.240226	7.53e-05	28.1772
rs1019706	G	A	2	-0.0525274	0.00808606	8.2e-11	-0.0145	0.0242	0.5505	0.700704	0.299296	0.00011272	42.1984
rs10264060	A	C	7	-0.0379029	0.00821603	4e-06	0.0239	0.0285	0.4006	0.717625	0.282375	5.69e-05	21.2823
rs10456089	A	G	6	-0.0843434	0.0143085	3.8e-09	0.0284	0.0394	0.4709	0.921268	0.078732	9.28e-05	34.7465
rs10476484	G	A	5	0.0494277	0.00834845	3.2e-09	-0.046	0.0248	0.0634293	0.732658	0.267342	9.36e-05	35.0531
rs10515707	G	A	5	0.0656964	0.0142293	3.9e-06	-0.0212	0.0527	0.6876	0.926217	0.073783	5.69e-05	21.3164
rs10736549	G	A	11	0.0388895	0.00753421	2.4e-07	0.0267	0.0236	0.2587	0.585485	0.414515	7.12e-05	26.6432
rs10752160	C	T	10	-0.0428171	0.0080969	1.2e-07	0.0091	0.0288	0.7536	0.297558	0.297558	7.47e-05	27.9637
rs10812851	C	T	9	-0.0477544	0.0076693	4.8e-10	-0.005	0.0241	0.8364	0.633871	0.366129	0.000103568	38.7715
rs10852673	A	G	16	-0.0462879	0.00834907	3e-08	-0.0016	0.0254	0.9511	0.270863	0.270863	8.21e-05	30.7366
rs10868239	T	C	9	0.0363139	0.00745307	1.1e-06	0.0306	0.0235	0.1941	0.455914	0.455914	6.34e-05	23.7396
rs10892018	G	C	11	-0.0407375	0.00761857	8.9e-08	-0.0263	0.0243	0.2782	0.612059	0.387941	7.64e-05	28.5917
rs10920270	G	C	1	-0.0408671	0.00827687	7.9e-07	0.0597	0.0267	0.02536	0.72496	0.27504	6.51e-05	24.3788
rs11046954	C	T	12	-0.045079	0.00895666	4.8e-07	-0.0077	0.0275	0.7795	0.219876	0.219876	6.77e-05	25.3311
rs11090045	A	G	22	0.0588892	0.00811493	4e-13	0.0016	0.0248	0.949	0.692633	0.307367	0.000140668	52.6623
rs1109027	G	A	2	-0.0555445	0.00882604	3.1e-10	0.0138	0.025	0.5802	0.773685	0.226315	0.000105793	39.6048
rs11143946	C	G	9	-0.0544679	0.0103401	1.4e-07	-0.0023	0.0311	0.9404	0.84876	0.15124	7.41e-05	27.7479
rs111642945	A	G	11	-0.117151	0.024045	1.1e-06	0.0097	0.1822	0.9576	0.974212	0.025788	6.34e-05	23.7378
rs112380602	T	C	19	0.169575	0.031903	1.1e-07	-0.1358	0.1352	0.3153	0.98435	0.01565	7.55e-05	28.2526
rs114514659	G	A	5	-0.0832688	0.0166662	5.8e-07	0.0694	0.1132	0.5399	0.948075	0.051925	6.67e-05	24.9626
rs11509880	A	G	7	0.0445904	0.00784245	1.3e-08	-0.004	0.0252	0.8746	0.669918	0.330082	8.64e-05	32.3279
rs115400597	C	G	3	0.120613	0.0260021	3.5e-06	0.1043	0.0753	0.1658	0.979392	0.020608	5.75e-05	21.5164
rs11572766	T	C	1	-0.0425792	0.00914021	3.2e-06	0.0682	0.0304	0.0247702	0.793943	0.206057	5.8e-05	21.701
rs11592989	A	C	10	0.0472192	0.0100598	2.7e-06	-0.0306	0.032	0.338	0.838633	0.161367	5.89e-05	22.0321
rs11603808	T	C	11	-0.0525998	0.00747874	2e-12	0.0306	0.0236	0.1943	0.420655	0.420655	0.000132132	49.4663
rs11627348	A	C	14	0.0649564	0.0103996	4.2e-10	0.031	0.0375	0.4077	0.848755	0.151245	0.000104212	39.0129
rs11633354	C	T	15	-0.0458334	0.0074099	6.2e-10	-0.0253	0.0236	0.2839	0.479535	0.479535	0.000102199	38.2593
rs11665070	A	G	18	-0.0706522	0.00786857	2.7e-19	-0.0472	0.0266	0.0756798	0.331973	0.331973	0.000215338	80.6227
rs11668451	G	A	19	-0.0590044	0.0121943	1.3e-06	-0.1003	0.0455	0.0273798	0.89771	0.10229	6.25e-05	23.4128
rs11725031	T	G	4	-0.0444025	0.00918075	1.3e-06	0.0212	0.0305	0.486	0.795905	0.204095	6.25e-05	23.3914
rs11757117	T	C	6	-0.0579572	0.0124863	3.5e-06	-0.0182	0.0422	0.666	0.902032	0.097968	5.76e-05	21.5449
rs117618156	G	T	20	-0.0839006	0.0170842	9.1e-07	0.026	0.0549	0.6353	0.949391	0.050609	6.44e-05	24.1178
rs11774503	A	G	8	-0.0355166	0.00751887	2.3e-06	0.0033	0.0239	0.8892	0.425334	0.425334	5.96e-05	22.3129
rs11931401	T	C	4	0.0353064	0.00751234	2.6e-06	0.0019	0.0245	0.9381	0.585341	0.414659	5.9e-05	22.0879
rs12127965	A	G	1	-0.0462944	0.00749502	6.5e-10	0.0136	0.0236	0.5628	0.573013	0.426987	0.000101911	38.1513
rs12133062	G	A	1	0.0413073	0.00834716	7.5e-07	0.0238	0.0279	0.3943	0.732042	0.267958	6.54e-05	24.4892
rs12137398	T	C	1	0.0508575	0.00935378	5.4e-08	0.023	0.0301	0.4443	0.803504	0.196496	7.9e-05	29.562
rs12203592	T	C	6	0.0527991	0.00878756	1.9e-09	-0.0334	0.07	0.6327	0.780178	0.219822	9.64e-05	36.1006
rs12466146	C	T	2	-0.0443993	0.00748327	3e-09	0.0005	0.0236	0.9844	0.424159	0.424159	9.4e-05	35.202
rs12517438	G	T	5	0.0400435	0.00743206	7.1e-08	0.0603	0.0235	0.0104201	0.458519	0.458519	7.75e-05	29.0298
rs12530421	C	A	6	0.0877852	0.0148269	3.2e-09	0.1746	0.074	0.0183	0.933873	0.066127	9.36e-05	35.0542
rs12601333	G	C	17	-0.0420951	0.00771184	4.8e-08	-0.0173	0.0253	0.494	0.629106	0.370894	7.96e-05	29.7951
rs12638014	T	C	3	0.0376751	0.00768748	9.5e-07	0.0307	0.0252	0.2222	0.619775	0.380225	6.42e-05	24.0181
rs12668246	A	G	7	-0.0349497	0.00745591	2.8e-06	0.011	0.0235	0.6389	0.505287	0.494713	5.87e-05	21.9727
rs12783907	A	G	10	-0.049971	0.00934092	8.8e-08	-0.0448	0.0282	0.1117	0.803993	0.196007	7.64e-05	28.619
rs1283250	A	G	1	0.112789	0.0226704	6.5e-07	-0.0218	0.079	0.7826	0.969378	0.030622	6.61e-05	24.7521
rs1289871	A	G	1	-0.0368328	0.00766709	1.6e-06	0.0374	0.024	0.1181	0.629865	0.370135	6.17e-05	23.0784
rs12924194	T	G	16	0.0421644	0.00866511	1.1e-06	-0.0162	0.0248	0.515	0.758121	0.241879	6.33e-05	23.6778
rs12930844	G	A	16	-0.047211	0.00937164	4.7e-07	0.0267	0.0309	0.3876	0.807471	0.192529	6.78e-05	25.3777
rs12944515	T	C	17	-0.0368535	0.00799552	4e-06	-0.0021	0.0267	0.9369	0.316969	0.316969	5.68e-05	21.2452
rs12995382	C	T	2	0.0348585	0.00760225	4.5e-06	-0.005	0.024	0.8336	0.617761	0.382239	5.62e-05	21.0247
rs13024020	T	G	2	0.0949118	0.020664	4.4e-06	-0.0425	0.069	0.5381	0.033863	0.033863	5.64e-05	21.0964
rs13030084	A	C	2	-0.0361886	0.00752455	1.5e-06	-0.0494	0.0242	0.04096	0.423647	0.423647	6.18e-05	23.1302
rs13132699	T	C	4	-0.0374634	0.00738807	4e-07	-0.0376	0.024	0.1176	0.50281	0.49719	6.87e-05	25.7128
rs13157212	C	A	5	-0.0579905	0.0108619	9.4e-08	-0.0397	0.0381	0.2976	0.865695	0.134305	7.61e-05	28.5036
rs13162125	G	A	5	0.0402238	0.00831574	1.3e-06	0.0525	0.0251	0.0366801	0.724928	0.275072	6.25e-05	23.3971
rs13227328	T	C	7	-0.0362318	0.00792947	4.9e-06	0.0068	0.0263	0.7957	0.679115	0.320885	5.58e-05	20.878
rs13239186	T	C	7	0.0469804	0.00809987	6.6e-09	0.0112	0.0246	0.647301	0.697746	0.302254	8.99e-05	33.6415
rs13249776	G	A	8	-0.0401279	0.00822509	1.1e-06	0.0088	0.0265	0.7406	0.714325	0.285675	6.36e-05	23.8018
rs13262595	G	A	8	-0.035736	0.0074422	1.6e-06	-0.0279	0.0239	0.2433	0.438899	0.438899	6.16e-05	23.0572
rs13335882	T	C	16	0.0397635	0.00819944	1.2e-06	0.0186	0.0274	0.4969	0.716838	0.283162	6.28e-05	23.5179
rs13381524	A	G	18	0.0362103	0.00784649	3.9e-06	-0.0011	0.0245	0.9645	0.664212	0.335788	5.69e-05	21.2966
rs1372517	A	G	4	0.0433148	0.00739414	4.7e-09	0.0251	0.0238	0.2903	0.480955	0.480955	9.17e-05	34.3159
rs1424144	C	T	16	0.0419109	0.00855278	9.6e-07	0.0354	0.0278	0.2031	0.749981	0.250019	6.41e-05	24.0125
rs1431071	T	G	2	-0.0502955	0.00812611	6e-10	-0.007	0.0257	0.785899	0.707307	0.292693	0.00010233	38.3081
rs145375607	T	C	19	-0.271288	0.0535049	4e-07	0.074	0.0946	0.4339	0.994705	0.005295	6.87e-05	25.7082
rs1490384	T	C	6	-0.0376875	0.00739268	3.4e-07	-0.0012	0.0235	0.959	0.499842	0.499842	6.94e-05	25.9889
rs149247020	T	C	7	0.125763	0.0265066	2.1e-06	-0.0975	0.1383	0.4807	0.97998	0.02002	6.01e-05	22.511
rs1524707	A	G	1	-0.0366246	0.00742427	8.1e-07	-0.0364	0.0236	0.1235	0.448828	0.448828	6.5e-05	24.3353
rs1542212	G	T	3	0.0535708	0.00758917	1.7e-12	0.004	0.0255	0.8768	0.607668	0.392332	0.000133096	49.8271
rs1563245	G	T	15	0.0473228	0.00758207	4.3e-10	0.0408	0.024	0.0901509	0.598153	0.401847	0.000104058	38.955
rs157282	A	C	3	0.0356607	0.00776272	4.4e-06	0.0129	0.0237	0.5882	0.352058	0.352058	5.64e-05	21.1033
rs1578104	G	A	9	0.0423387	0.00799425	1.2e-07	-0.0323	0.0247	0.1901	0.689987	0.310013	7.49e-05	28.049
rs16914658	C	T	10	-0.0505888	0.0102321	7.6e-07	0.0553	0.0461	0.2304	0.843813	0.156187	6.53e-05	24.4443
rs16919743	T	C	8	0.0775327	0.0148064	1.6e-07	0.0099	0.0509	0.8453	0.93325	0.06675	7.32e-05	27.4201
rs17039353	T	C	2	-0.042316	0.00789607	8.4e-08	-0.0157	0.0275	0.567599	0.674994	0.325006	7.67e-05	28.72
rs17096778	G	A	1	-0.0988193	0.0177161	2.4e-08	0.0089	0.0836	0.9154	0.952386	0.047614	8.31e-05	31.1132
rs17131213	T	A	1	0.0408633	0.0078903	2.2e-07	0.0732	0.0251	0.00355198	0.674638	0.325362	7.16e-05	26.8212
rs17462745	T	C	18	0.0463413	0.00994801	3.2e-06	-0.0222	0.0351	0.5273	0.834032	0.165968	5.8e-05	21.7001
rs17569194	G	A	1	-0.0559649	0.0105349	1.1e-07	-0.0104	0.0318	0.7433	0.856136	0.143864	7.54e-05	28.2207
rs17583539	G	A	2	0.0499342	0.0089079	2.1e-08	-0.0686	0.0288	0.01721	0.771434	0.228566	8.39e-05	31.4227
rs17652520	A	G	17	0.0952406	0.00880969	3.1e-27	0.0276	0.0417	0.508	0.76995	0.23005	0.000312134	116.875
rs17693460	A	G	9	-0.0352456	0.00768679	4.5e-06	-0.0511	0.0246	0.0373001	0.625628	0.374372	5.62e-05	21.0241
rs17748116	A	C	18	0.0364258	0.00748228	1.1e-06	-0.0016	0.0242	0.9487	0.574151	0.425849	6.33e-05	23.7
rs1782170	C	A	14	0.0489174	0.00830917	3.9e-09	-0.0176	0.0258	0.4961	0.276021	0.276021	9.26e-05	34.6584
rs17823635	A	G	2	0.0522504	0.00999322	1.7e-07	0.0134	0.0312	0.668599	0.834849	0.165151	7.3e-05	27.338
rs1828494	T	C	8	-0.0340594	0.00740406	4.2e-06	-0.024	0.0235	0.3069	0.486904	0.486904	5.65e-05	21.1608
rs1892350	G	A	13	0.0441297	0.00738751	2.3e-09	0.0515	0.0237	0.0295202	0.503294	0.496706	9.53e-05	35.6832
rs1903844	C	T	11	-0.0487323	0.00776274	3.4e-10	-0.0586	0.0264	0.0264101	0.643304	0.356696	0.000105272	39.4095
rs1913327	G	T	4	0.0389324	0.00758321	2.8e-07	0.0078	0.0239	0.7437	0.393161	0.393161	7.04e-05	26.3581
rs192680842	G	C	10	-0.160638	0.0349838	4.4e-06	-0.0867	0.2282	0.704099	0.98755	0.01245	5.63e-05	21.0844
rs1940735	G	T	11	0.0560705	0.00852694	4.8e-11	0.0328	0.0248	0.1858	0.747885	0.252115	0.000115501	43.2394
rs194179	G	A	3	-0.0380756	0.00747683	3.5e-07	0.0515	0.0239	0.0312198	0.567712	0.432288	6.93e-05	25.9332
rs1962104	C	T	8	0.0413986	0.00750799	3.5e-08	0.0266	0.0236	0.2592	0.442423	0.442423	8.12e-05	30.4034
rs198457	T	C	11	-0.0491108	0.00950804	2.4e-07	0.0092	0.0395	0.8161	0.811308	0.188692	7.13e-05	26.679
rs2015971	T	C	3	-0.0424428	0.00746428	1.3e-08	-0.0239	0.0235	0.3101	0.554331	0.445669	8.64e-05	32.3318
rs2042395	A	G	16	-0.0538592	0.00880182	9.4e-10	0.0538	0.0281	0.0552395	0.229046	0.229046	0.00010002	37.4432
rs2071754	T	C	11	-0.066547	0.0092034	4.8e-13	0.0329	0.0281	0.2411	0.201829	0.201829	0.000139654	52.2827
rs2074737	G	C	22	-0.0557202	0.0109887	4e-07	-0.0226	0.0344	0.5114	0.869442	0.130558	6.87e-05	25.7117
rs2094580	T	G	9	-0.0569724	0.00824726	4.9e-12	-0.042	0.0271	0.1212	0.282824	0.282824	0.00012747	47.7208
rs2165114	G	A	4	0.062281	0.0131111	2e-06	0.0361	0.0406	0.3741	0.913097	0.086903	6.03e-05	22.5648
rs2199036	T	C	16	-0.0466847	0.00764353	1e-09	0.0093	0.0242	0.7005	0.627058	0.372942	9.96e-05	37.3043
rs2269426	A	G	6	0.0526976	0.00767564	6.6e-12	-0.0117	0.0242	0.6278	0.638019	0.361981	0.000125907	47.1357
rs2278609	C	T	3	0.057622	0.008983	1.4e-10	-0.0034	0.0262	0.8973	0.781997	0.218003	0.000109911	41.1464
rs2280711	T	C	12	0.0629333	0.0101783	6.3e-10	-0.0164	0.0309	0.5953	0.843637	0.156363	0.000102122	38.2303
rs2389619	T	C	4	-0.0475904	0.00988734	1.5e-06	0.0067	0.0298	0.8229	0.168565	0.168565	6.19e-05	23.1674
rs2407746	G	C	8	0.0497638	0.00805751	6.6e-10	-0.0253	0.0245	0.3035	0.694846	0.305154	0.000101891	38.1437
rs240788	G	T	6	0.042554	0.00749333	1.4e-08	0.0145	0.0241	0.5463	0.427529	0.427529	8.61e-05	32.2499
rs2453473	C	G	12	-0.0618102	0.0120272	2.8e-07	0.042	0.0335	0.2104	0.894142	0.105858	7.06e-05	26.4112
rs2488401	T	C	1	-0.0551555	0.00918965	2e-09	-0.0157	0.0333	0.6372	0.79317	0.20683	9.62e-05	36.0228
rs2520596	C	T	7	0.0370516	0.00738406	5.2e-07	0.0399	0.0237	0.0927001	0.493952	0.493952	6.73e-05	25.178
rs2613508	T	C	1	0.0503882	0.00929049	5.8e-08	-0.0036	0.0338	0.9145	0.196851	0.196851	7.86e-05	29.4156
rs2628213	T	A	18	-0.0437709	0.00848527	2.5e-07	-0.0198	0.0265	0.4542	0.25608	0.25608	7.11e-05	26.6095
rs264524	G	A	5	0.0467389	0.0100994	3.7e-06	0.0855	0.0288	0.00303501	0.160027	0.160027	5.72e-05	21.4172
rs2715147	T	C	7	0.0389134	0.00738775	1.4e-07	0.0193	0.0235	0.4101	0.501283	0.498717	7.41e-05	27.7442
rs2717043	T	C	2	0.0508864	0.00763471	2.6e-11	0.0223	0.0244	0.3596	0.376785	0.376785	0.000118664	44.4238
rs2718339	A	G	7	0.0415362	0.00817161	3.7e-07	0.0529	0.0262	0.0436496	0.709543	0.290457	6.9e-05	25.8366
rs2721939	T	C	8	0.0420628	0.00755727	2.6e-08	0.0044	0.0258	0.8652	0.399127	0.399127	8.28e-05	30.9788
rs2791459	A	C	10	-0.0468177	0.00751542	4.7e-10	-0.0368	0.0237	0.1198	0.589395	0.410605	0.000103663	38.8071
rs2824423	G	A	21	-0.0383181	0.00749304	3.2e-07	-0.0277	0.0235	0.2385	0.575315	0.424685	6.99e-05	26.1511
rs28427480	C	A	9	0.0892097	0.0127283	2.4e-12	0.0026	0.038	0.945	0.906135	0.093865	0.000131214	49.1226
rs28526655	G	T	7	-0.0472193	0.00896637	1.4e-07	-0.0377	0.0267	0.1581	0.782714	0.217286	7.41e-05	27.7334
rs28537125	C	A	15	-0.0355065	0.00753082	2.4e-06	-0.0234	0.0236	0.323	0.421904	0.421904	5.94e-05	22.2295
rs2883027	G	A	1	0.0424597	0.00753473	1.7e-08	0.0306	0.0236	0.1955	0.599506	0.400494	8.48e-05	31.7553
rs2921036	C	T	8	-0.0825966	0.00742236	9.2e-29	-0.1405	0.0474	0.00300898	0.49126	0.49126	0.000330712	123.833
rs2924441	T	C	11	0.0515469	0.0104509	8.1e-07	-0.0486	0.0383	0.2044	0.146655	0.146655	6.5e-05	24.3274
rs2938676	G	C	18	0.0393265	0.00775245	3.9e-07	0.0015	0.0244	0.952	0.646571	0.353429	6.87e-05	25.733
rs297343	G	T	11	-0.0497977	0.00771352	1.1e-10	0.0046	0.0274	0.8664	0.362279	0.362279	0.000111332	41.6784
rs3125742	G	T	13	0.044021	0.00922757	1.8e-06	-0.0073	0.0325	0.8227	0.799973	0.200027	6.08e-05	22.7585
rs326740	C	A	11	0.0387863	0.00774355	5.5e-07	0.0078	0.0238	0.744099	0.648799	0.351201	6.7e-05	25.0885
rs34021161	T	C	7	0.0435689	0.0074524	5e-09	0.0526	0.0236	0.0258702	0.448724	0.448724	9.13e-05	34.1789
rs34626331	G	T	4	0.102785	0.0194035	1.2e-07	0.1304	0.0722	0.0709398	0.96143	0.03857	7.5e-05	28.0606
rs34668726	G	C	2	0.0595373	0.00989732	1.8e-09	-0.0202	0.0326	0.5345	0.831736	0.168264	9.67e-05	36.186
rs34877290	A	C	15	0.0385442	0.00745905	2.4e-07	0.0017	0.024	0.9436	0.461934	0.461934	7.13e-05	26.7023
rs35267052	G	T	5	0.0779812	0.0121925	1.6e-10	0.0261	0.0488	0.5919	0.897247	0.102753	0.00010927	40.9065
rs35393992	C	G	10	-0.0567251	0.0115477	9e-07	0.0427	0.0351	0.2236	0.883068	0.116932	6.45e-05	24.13
rs35627347	C	T	7	-0.0412349	0.00755438	4.8e-08	0.0551	0.0237	0.02037	0.494792	0.494792	7.96e-05	29.7941
rs35641442	A	G	14	0.0597929	0.00741824	7.6e-16	0.0366	0.0244	0.1336	0.537351	0.462649	0.00017353	64.9674
rs36006259	T	C	14	-0.0579031	0.0103117	2e-08	0.013	0.0296	0.6612	0.842373	0.157627	8.42e-05	31.5312
rs3772912	G	A	3	-0.0438798	0.00768671	1.1e-08	0.0443	0.0237	0.0613705	0.637858	0.362142	8.7e-05	32.5871
rs3783436	C	T	14	-0.0368228	0.00776166	2.1e-06	-0.0014	0.0239	0.952	0.654385	0.345615	6.01e-05	22.5072
rs3785232	T	C	16	0.0550128	0.00795212	4.6e-12	-0.0147	0.0267	0.5829	0.32683	0.32683	0.000127838	47.8585
rs3815068	A	G	19	0.0888733	0.018242	1.1e-06	0.0811	0.0496	0.1024	0.956814	0.043186	6.34e-05	23.7353
rs3819227	A	G	11	0.0366158	0.00792216	3.8e-06	0.0112	0.028	0.6878	0.674746	0.325254	5.71e-05	21.3623
rs3849470	C	T	3	-0.0437146	0.00739593	3.4e-09	-0.0004	0.0238	0.9865	0.476263	0.476263	9.33e-05	34.9354
rs4132462	T	C	2	0.0448538	0.00802352	2.3e-08	-0.0071	0.0259	0.7845	0.692866	0.307134	8.35e-05	31.2512
rs4140799	A	G	14	-0.0456336	0.00742677	8e-10	0.0341	0.0236	0.1475	0.467893	0.467893	0.000100851	37.7544
rs4267163	A	G	12	0.043081	0.00788065	4.6e-08	-0.0506	0.0265	0.0557199	0.328157	0.328157	7.98e-05	29.8844
rs4460269	C	T	7	0.0391275	0.00792211	7.9e-07	-0.0304	0.0246	0.2173	0.674512	0.325488	6.52e-05	24.3938
rs4523180	G	T	7	-0.0685825	0.0125401	4.5e-08	-0.0501	0.0581	0.3886	0.904035	0.095965	7.99e-05	29.9104
rs4558156	G	A	11	-0.0470366	0.0089519	1.5e-07	-0.0356	0.0326	0.2744	0.223902	0.223902	7.38e-05	27.6083
rs4578918	C	T	20	-0.0507968	0.00843351	1.7e-09	-0.001	0.0264	0.9702	0.261705	0.261705	9.69e-05	36.2789
rs4585149	C	T	3	0.0571536	0.00968094	3.6e-09	0.0132	0.0289	0.6477	0.179962	0.179962	9.31e-05	34.8538
rs463291	G	A	5	0.0365337	0.00748537	1.1e-06	-0.0046	0.024	0.8494	0.442413	0.442413	6.36e-05	23.8209
rs4673866	G	A	2	0.0671033	0.0106759	3.3e-10	0.0086	0.0341	0.8002	0.139165	0.139165	0.000105533	39.5072
rs4719777	C	G	7	0.0435099	0.00818494	1.1e-07	0.0192	0.0248	0.4378	0.710577	0.289423	7.55e-05	28.2581
rs4731328	C	T	7	0.052679	0.00740615	1.1e-12	0.0275	0.0236	0.2444	0.514353	0.485647	0.00013514	50.5927
rs4804992	T	A	19	-0.0463388	0.00979643	2.2e-06	-0.0052	0.0283	0.8539	0.827806	0.172194	5.98e-05	22.3744
rs4851042	T	C	2	-0.040912	0.00851739	1.6e-06	-0.0111	0.0268	0.679	0.736604	0.263396	6.16e-05	23.072
rs4880021	T	C	9	0.0571471	0.0121359	2.5e-06	-0.0037	0.0405	0.9275	0.885601	0.114399	5.92e-05	22.1739
rs4881212	A	G	10	0.0371651	0.00759543	9.9e-07	-0.0166	0.0236	0.4806	0.606649	0.393351	6.4e-05	23.9422
rs488251	A	G	16	0.0404753	0.00792136	3.2e-07	0.0347	0.0274	0.2054	0.679066	0.320934	6.97e-05	26.1083
rs4899292	G	A	14	0.0487537	0.0077357	2.9e-10	-0.0262	0.0243	0.2827	0.352934	0.352934	0.000106102	39.7204
rs5019341	C	G	5	0.0449145	0.00886685	4.1e-07	0.0222	0.0306	0.4696	0.769177	0.230823	6.85e-05	25.6585
rs502652	T	C	5	-0.0406581	0.00764014	1e-07	-0.0204	0.0243	0.4019	0.626327	0.373673	7.57e-05	28.3197
rs506022	C	T	9	-0.0426897	0.00821613	2e-07	0.0498	0.0313	0.1117	0.282157	0.282157	7.21e-05	26.9966
rs528199	C	A	1	0.0340932	0.00746095	4.9e-06	-0.0234	0.0236	0.3215	0.464184	0.464184	5.58e-05	20.8807
rs544346	C	A	15	-0.0348573	0.00755196	3.9e-06	0.0105	0.0253	0.6766	0.593029	0.406971	5.69e-05	21.3042
rs55970317	G	T	3	-0.052315	0.00753332	3.8e-12	-0.0268	0.0236	0.2566	0.601507	0.398493	0.000128818	48.2256
rs56116032	G	A	9	-0.0629293	0.00893844	1.9e-12	-0.004	0.0315	0.8995	0.780231	0.219769	0.000132397	49.5656
rs56226325	T	C	7	-0.0609674	0.0101818	2.1e-09	0.0342	0.029	0.2395	0.844287	0.155713	9.58e-05	35.8545
rs56688804	C	G	6	-0.0626433	0.0122966	3.5e-07	-0.0575	0.0392	0.1419	0.899035	0.100965	6.93e-05	25.9524
rs56794017	G	A	9	0.0403462	0.00755053	9.1e-08	0.0367	0.0243	0.1311	0.40545	0.40545	7.63e-05	28.5528
rs57351360	A	T	1	-0.0405168	0.00764758	1.2e-07	0.0103	0.0242	0.6715	0.624089	0.375911	7.5e-05	28.0685
rs57506932	T	C	15	-0.0666525	0.0112443	3.1e-09	0.029	0.0332	0.3819	0.876002	0.123998	9.39e-05	35.1371
rs57838764	C	T	3	0.0627113	0.011608	6.6e-08	0.0029	0.0311	0.9269	0.885349	0.114651	7.8e-05	29.186
rs58547189	A	G	19	-0.0398788	0.00842692	2.2e-06	0.0501	0.0288	0.0813505	0.732248	0.267752	5.98e-05	22.3946
rs58715131	A	G	3	0.0616747	0.0134231	4.3e-06	-0.0092	0.0429	0.8297	0.917185	0.082815	5.64e-05	21.1109
rs59970005	T	C	7	-0.0604982	0.00922532	5.5e-11	0.0251	0.0331	0.4487	0.796607	0.203393	0.000114875	43.0051
rs6019826	T	C	20	0.0497971	0.0107509	3.6e-06	-0.0528	0.0366	0.1491	0.862602	0.137398	5.73e-05	21.4544
rs605437	T	C	9	0.0569066	0.0116113	9.5e-07	-0.0185	0.0435	0.670601	0.114424	0.114424	6.42e-05	24.0194
rs61038084	G	A	2	-0.0460475	0.00823978	2.3e-08	0.0103	0.0263	0.696101	0.722479	0.277521	8.34e-05	31.2305
rs61864490	C	G	10	0.0458038	0.00911756	5.1e-07	0.0201	0.0263	0.4447	0.793083	0.206917	6.74e-05	25.2373
rs62212171	C	T	20	0.0527781	0.0106097	6.5e-07	0.0098	0.0441	0.8246	0.857952	0.142048	6.61e-05	24.7457
rs62289333	A	G	4	-0.0354856	0.00745829	2e-06	-0.0192	0.0239	0.4229	0.566137	0.433863	6.05e-05	22.6372
rs62400577	A	G	5	0.0509915	0.0102842	7.1e-07	-0.0168	0.036	0.6414	0.847622	0.152378	6.57e-05	24.584
rs62523710	C	T	8	-0.0408715	0.00831706	8.9e-07	-0.006	0.0256	0.8157	0.72927	0.27073	6.45e-05	24.149
rs6417358	A	C	20	-0.034749	0.00749573	3.6e-06	-0.0168	0.0238	0.4817	0.429505	0.429505	5.74e-05	21.4909
rs6447129	T	C	4	-0.0434547	0.0084758	2.9e-07	-0.018	0.0282	0.5233	0.740054	0.259946	7.02e-05	26.2851
rs6503091	A	G	17	0.0439562	0.00757751	6.6e-09	0.0273	0.0253	0.2804	0.394723	0.394723	8.99e-05	33.65
rs6530964	T	C	8	0.051985	0.0080779	1.2e-10	0.0272	0.0258	0.2916	0.305532	0.305532	0.000110628	41.4149
rs6589797	C	T	11	0.038246	0.0079129	1.3e-06	0.0304	0.0247	0.219	0.67679	0.32321	6.24e-05	23.3614
rs6606710	C	T	12	0.061572	0.00778876	2.7e-15	0.0443	0.0254	0.0806993	0.593558	0.406442	0.000166921	62.4925
rs663142	T	G	1	-0.0454059	0.00941482	1.4e-06	-0.0096	0.0285	0.735301	0.19239	0.19239	6.21e-05	23.2594
rs66511537	T	C	2	-0.0410593	0.00770514	9.9e-08	-0.0206	0.0262	0.4324	0.638088	0.361912	7.59e-05	28.3962
rs6670617	A	C	1	-0.0383805	0.00745765	2.7e-07	0.0222	0.0236	0.348	0.551247	0.448753	7.08e-05	26.4859
rs66814151	A	G	2	-0.0619754	0.00915756	1.3e-11	-0.0259	0.0274	0.3445	0.795192	0.204808	0.000122343	45.8012
rs6686425	T	C	1	0.040295	0.00832677	1.3e-06	0.0244	0.0271	0.3678	0.269136	0.269136	6.26e-05	23.4178
rs674094	C	A	11	-0.0596484	0.00809088	1.7e-13	-0.0058	0.0245	0.8123	0.298504	0.298504	0.000145177	54.3505
rs6914	C	T	5	0.0758839	0.014307	1.1e-07	0.0034	0.0814	0.9667	0.926313	0.073687	7.51e-05	28.1319
rs6916891	T	G	6	0.0701305	0.0114776	9.9e-10	0.0359	0.0398	0.3674	0.881001	0.118999	9.97e-05	37.3344
rs6924555	C	T	6	0.0518206	0.0102145	3.9e-07	-0.0091	0.0338	0.7872	0.843855	0.156145	6.88e-05	25.7376
rs7027172	A	G	9	-0.147005	0.0246631	2.5e-09	-0.0419	0.0789	0.5953	0.976174	0.023826	9.49e-05	35.5277
rs703409	T	C	10	-0.0504403	0.00858663	4.2e-09	-0.0065	0.025	0.793601	0.748134	0.251866	9.22e-05	34.507
rs7093157	T	G	10	-0.0442117	0.00809049	4.6e-08	-0.0473	0.0236	0.0455198	0.701363	0.298637	7.98e-05	29.8622
rs7107356	G	A	11	0.0527777	0.00739181	9.3e-13	-0.0132	0.0241	0.5843	0.493302	0.493302	0.000136174	50.9797
rs7111031	A	C	11	0.0699757	0.00766351	6.8e-20	0.0451	0.0291	0.1208	0.367957	0.367957	0.000222687	83.3752
rs7193453	T	C	16	-0.0415305	0.00740415	2e-08	-0.0043	0.0238	0.8579	0.530165	0.469835	8.4e-05	31.4617
rs7199186	C	T	16	0.0412336	0.00826211	6e-07	0.0373	0.0243	0.1248	0.377277	0.377277	6.65e-05	24.9068
rs7235757	A	G	18	0.0625911	0.00803191	6.6e-15	-0.0012	0.0266	0.9655	0.686699	0.313301	0.000162207	60.7275
rs72686169	A	G	8	-0.0593665	0.0118363	5.3e-07	-0.0328	0.043	0.4446	0.887643	0.112357	6.72e-05	25.1564
rs72743374	T	C	15	-0.0536119	0.0116995	4.6e-06	0.0166	0.0357	0.642401	0.887666	0.112334	5.61e-05	20.9984
rs72809898	A	G	5	-0.0829814	0.0162085	3.1e-07	-0.0054	0.0507	0.9149	0.944587	0.055413	7e-05	26.2104
rs72932350	C	T	2	0.0564554	0.0101188	2.4e-08	0.0537	0.0403	0.1827	0.842022	0.157978	8.32e-05	31.128
rs73022108	G	A	11	0.0656962	0.0143815	4.9e-06	0.1081	0.0651	0.09683	0.929037	0.070963	5.57e-05	20.8675
rs73118254	C	T	7	0.0395576	0.00860651	4.3e-06	-0.0071	0.0296	0.8096	0.752646	0.247354	5.64e-05	21.1253
rs7338774	G	A	13	0.0423545	0.00786198	7.2e-08	0.0098	0.0256	0.7012	0.664976	0.335024	7.75e-05	29.0224
rs739954	C	T	5	0.0376738	0.00744059	4.1e-07	-0.0028	0.0237	0.9071	0.489313	0.489313	6.85e-05	25.6367
rs74857545	T	C	6	0.104481	0.0212253	8.5e-07	-0.0454	0.1027	0.6583	0.968591	0.031409	6.47e-05	24.2306
rs7502590	G	A	17	-0.0722649	0.0103818	3.4e-12	-0.0277	0.0305	0.3634	0.851286	0.148714	0.000129422	48.4515
rs753044	T	C	12	-0.0411705	0.00754935	4.9e-08	-0.0457	0.0238	0.0548997	0.586375	0.413625	7.94e-05	29.7407
rs7582403	G	A	2	0.0616823	0.00748534	1.7e-16	0.0077	0.0235	0.7449	0.576231	0.423769	0.000181373	67.9041
rs7629299	C	A	3	0.0370511	0.00742431	6e-07	0.0077	0.0239	0.748001	0.500586	0.499414	6.65e-05	24.9051
rs76293750	C	T	15	0.0738502	0.0136175	5.9e-08	-0.0035	0.043	0.9343	0.918267	0.081733	7.86e-05	29.4108
rs76508707	T	C	3	0.0384603	0.0074451	2.4e-07	0.0266	0.0242	0.2716	0.514188	0.485812	7.13e-05	26.6859
rs7651456	A	G	3	-0.0358221	0.00783966	4.9e-06	0.0355	0.0261	0.1731	0.662808	0.337192	5.58e-05	20.8788
rs76537944	T	C	7	-0.0624835	0.0124866	5.6e-07	0.0243	0.0357	0.4968	0.902676	0.097324	6.69e-05	25.0403
rs767350	C	G	18	-0.07978	0.0169338	2.5e-06	0.0057	0.0356	0.872	0.949653	0.050347	5.93e-05	22.1961
rs7690592	T	C	4	-0.040989	0.00864311	2.1e-06	0.002	0.0292	0.9452	0.759774	0.240226	6.01e-05	22.4901
rs7696796	A	G	4	0.0486192	0.00855386	1.3e-08	-0.0252	0.025	0.3128	0.752292	0.247708	8.63e-05	32.3064
rs77087420	G	A	4	-0.083767	0.016256	2.6e-07	-0.0223	0.0548	0.684301	0.945315	0.054685	7.09e-05	26.5532
rs77335224	T	C	10	-0.0744564	0.0132067	1.7e-08	-0.0155	0.0385	0.6871	0.913993	0.086007	8.49e-05	31.7843
rs7841297	C	G	8	0.0536523	0.010096	1.1e-07	-0.0163	0.036	0.651799	0.158886	0.158886	7.54e-05	28.2407
rs7869969	G	A	9	-0.049523	0.00785317	2.9e-10	0.0052	0.0245	0.8305	0.668292	0.331708	0.000106226	39.7669
rs7895261	G	T	10	-0.038097	0.00816214	3e-06	0.0722	0.0285	0.0111401	0.70939	0.29061	5.82e-05	21.7857
rs7958127	T	G	12	-0.0386813	0.00750653	2.6e-07	-0.0097	0.0245	0.6916	0.569866	0.430134	7.09e-05	26.5535
rs7966125	C	T	12	-0.0373465	0.00741621	4.8e-07	-0.0105	0.0235	0.6565	0.507244	0.492756	6.77e-05	25.3591
rs7967341	A	G	12	0.0420617	0.00897298	2.8e-06	0.016	0.0259	0.5372	0.77107	0.22893	5.87e-05	21.9734
rs8139280	A	G	22	-0.0436541	0.00840844	2.1e-07	0.0214	0.0294	0.4671	0.736948	0.263052	7.2e-05	26.9536
rs836927	A	C	3	0.051317	0.00751565	8.6e-12	-0.0143	0.0237	0.5456	0.572029	0.427971	0.000124534	46.6216
rs872576	T	C	6	0.0428385	0.00783275	4.5e-08	-0.0087	0.0243	0.7205	0.665771	0.334229	7.99e-05	29.9115
rs873102	T	G	14	0.0352349	0.00743231	2.1e-06	-0.009	0.0238	0.7062	0.464147	0.464147	6e-05	22.4748
rs877995	A	G	12	0.0605337	0.00935434	9.7e-11	0.0186	0.0315	0.5549	0.806641	0.193359	0.00011186	41.8761
rs904521	T	C	4	0.0383269	0.00787661	1.1e-06	0.0291	0.0245	0.2346	0.328469	0.328469	6.32e-05	23.677
rs910187	A	G	20	-0.0434597	0.00765532	1.4e-08	0.0381	0.0247	0.1227	0.626396	0.373604	8.61e-05	32.2288
rs9298995	A	G	9	-0.0450583	0.00755	2.4e-09	-0.0507	0.026	0.0514198	0.600559	0.399441	9.51e-05	35.6167
rs931235	C	A	3	-0.0464098	0.00754106	7.5e-10	-0.0114	0.0241	0.635501	0.406985	0.406985	0.000101173	37.875
rs9341575	C	A	6	0.0457542	0.0080097	1.1e-08	0.0164	0.0245	0.5045	0.691225	0.308775	8.72e-05	32.6308
rs9516861	A	T	13	0.0636592	0.0111404	1.1e-08	0.0223	0.0363	0.5398	0.872713	0.127287	8.72e-05	32.6527
rs9527301	C	T	13	-0.0474686	0.0093207	3.5e-07	0.0037	0.0271	0.8903	0.196352	0.196352	6.93e-05	25.9366
rs9545539	A	G	13	-0.042579	0.00860208	7.4e-07	-0.0082	0.0277	0.7668	0.728107	0.271893	6.54e-05	24.5009
rs9627109	G	A	22	0.0373121	0.00802549	3.3e-06	0.02	0.0264	0.4491	0.685782	0.314218	5.77e-05	21.6149
rs978936	C	A	4	0.0392991	0.00833387	2.4e-06	0.0172	0.028	0.539499	0.268007	0.268007	5.94e-05	22.2367
rs9845443	T	C	3	0.0474133	0.00828186	1e-08	0.0378	0.0248	0.127	0.274625	0.274625	8.76e-05	32.775
rs9862593	G	A	3	0.0406984	0.00808736	4.8e-07	0.0022	0.025	0.9309	0.703189	0.296811	6.76e-05	25.3244
rs9908167	A	G	17	-0.0418942	0.00764093	4.2e-08	-0.0181	0.024	0.4512	0.604871	0.395129	8.03e-05	30.0617
rs999483	G	T	9	0.039502	0.00854091	3.7e-06	-0.0166	0.027	0.539	0.750682	0.249318	5.71e-05	21.3908
footnotes：BPPV=Benign paroxysmal positional vertigo

## Sheet: Mood swings-BPPV
Exposure(Mood swings) and outcome(BPPV) basic information of SNPs included in the MR analysis.
SNP	effect_allele	other_allele	chr	beta.exposure	se.exposure	pval.exposure	beta.outcome	se.outcome	pval.outcome	EAF2	MAF	PVE	FSTAT
rs10019221	T	G	4	0.00561979	0.00106413	1.3e-07	0.0224	0.0244	0.3584	0.403093	0.403093	6.18e-05	27.89
rs10210512	G	T	2	0.00640893	0.00105646	1.3e-09	-0.0102	0.0235	0.6655	0.579889	0.420111	8.15e-05	36.8013
rs1024432	T	G	7	0.00547264	0.00104584	1.7e-07	-0.0068	0.0238	0.776599	0.543342	0.456658	6.06e-05	27.3818
rs10403993	T	C	19	0.00671452	0.00129115	2e-07	-0.0344	0.027	0.2022	0.790097	0.209903	5.99e-05	27.0442
rs10486868	G	C	7	-0.00599685	0.00113378	1.2e-07	-0.0321	0.0249	0.1979	0.696936	0.303064	6.19e-05	27.9761
rs1050863	A	G	16	-0.00760029	0.00105494	5.8e-13	0.0117	0.0236	0.6201	0.433439	0.433439	0.000114917	51.9042
rs1055710	A	G	9	-0.00661075	0.0011068	2.3e-09	0.0053	0.0245	0.8298	0.668265	0.331735	7.9e-05	35.6748
rs10983775	T	C	9	-0.00688656	0.00104851	5.1e-11	-0.0246	0.0235	0.2957	0.465582	0.465582	9.55e-05	43.1378
rs11039154	T	C	11	0.0086801	0.00116381	8.8e-14	0.0651	0.0307	0.03395	0.722379	0.277621	0.000123157	55.6267
rs11130826	A	G	3	0.00496821	0.00106274	2.9e-06	0.0093	0.0238	0.6968	0.596831	0.403169	4.84e-05	21.8547
rs11168048	C	T	5	-0.00612545	0.00105442	6.3e-09	0.0152	0.0239	0.5243	0.581003	0.418997	7.47e-05	33.7479
rs11184994	T	C	1	0.00644518	0.00113008	1.2e-08	0.0461	0.0265	0.0816094	0.305905	0.305905	7.2e-05	32.5274
rs112738935	T	A	2	0.0139441	0.00295651	2.4e-06	0.0164	0.0812	0.8399	0.967899	0.032101	4.93e-05	22.2444
rs11514731	G	C	7	-0.00733957	0.00135267	5.8e-08	0.0121	0.0261	0.6443	0.818485	0.181515	6.52e-05	29.4412
rs11588729	G	A	1	-0.0180979	0.00396134	4.9e-06	-0.0296	0.0497	0.551001	0.980956	0.019044	4.62e-05	20.8723
rs11599236	C	T	10	-0.00630634	0.0010685	3.6e-09	-0.0424	0.0236	0.0723802	0.588945	0.411055	7.71e-05	34.834
rs11645581	C	T	16	0.00514304	0.00109149	2.5e-06	0.0033	0.0252	0.8947	0.644277	0.355723	4.92e-05	22.2023
rs11665070	A	G	18	-0.00844116	0.00110833	2.6e-14	-0.0472	0.0266	0.0756798	0.332888	0.332888	0.000128422	58.0048
rs116922626	G	A	6	-0.0128397	0.00275033	3e-06	0.0454	0.0552	0.4106	0.962633	0.037367	4.83e-05	21.7941
rs11720128	T	C	3	-0.00596245	0.00108163	3.5e-08	-0.0125	0.0247	0.611699	0.552321	0.447679	6.73e-05	30.3872
rs11725047	C	A	4	-0.00797332	0.00162433	9.2e-07	0.0013	0.0361	0.9723	0.87966	0.12034	5.34e-05	24.0951
rs11728841	C	A	4	0.00584645	0.00105337	2.9e-08	0.0224	0.0236	0.3407	0.444172	0.444172	6.82e-05	30.805
rs11765866	C	T	7	0.00691707	0.00142973	1.3e-06	-0.0159	0.0344	0.6438	0.841915	0.158085	5.18e-05	23.4064
rs11780194	T	C	8	-0.00531763	0.00106759	6.3e-07	-0.0495	0.0248	0.0455795	0.391727	0.391727	5.49e-05	24.8099
rs11879269	T	A	19	0.0164878	0.00345006	1.8e-06	0.0158	0.0571	0.782099	0.975048	0.024952	5.06e-05	22.8386
rs12080978	T	A	1	0.00598453	0.00129299	3.7e-06	-0.0475	0.0297	0.1097	0.796039	0.203961	4.74e-05	21.4224
rs12231451	T	C	12	-0.00508008	0.00106821	2e-06	0.0194	0.0246	0.4286	0.608744	0.391256	5.01e-05	22.6165
rs12407512	G	T	1	-0.00727869	0.00141383	2.6e-07	-0.0181	0.0295	0.5386	0.836516	0.163484	5.87e-05	26.5039
rs12441402	C	G	15	0.00520296	0.00106265	9.8e-07	0.0332	0.025	0.1847	0.589656	0.410344	5.31e-05	23.9728
rs12458452	A	G	18	0.00812108	0.00111361	3e-13	-0.0027	0.0254	0.9162	0.670795	0.329205	0.000117744	53.1814
rs12524341	T	C	6	-0.00658607	0.00142994	4.1e-06	-0.123	0.0478	0.0100399	0.835128	0.164872	4.7e-05	21.2136
rs12530421	C	A	6	0.0121587	0.00208135	5.2e-09	0.1746	0.074	0.0183	0.933298	0.066702	7.56e-05	34.1257
rs12533883	T	C	7	-0.0053185	0.00105667	4.8e-07	-0.0017	0.0235	0.9437	0.582141	0.417859	5.61e-05	25.3336
rs12761166	A	C	10	-0.00761886	0.00156856	1.2e-06	-0.0082	0.0393	0.8345	0.870985	0.129015	5.22e-05	23.5926
rs1289863	C	T	1	-0.00509504	0.00110222	3.8e-06	-0.0054	0.0276	0.845	0.338721	0.338721	4.73e-05	21.3676
rs13027834	A	G	2	0.00511585	0.00107783	2.1e-06	-0.0092	0.0248	0.7113	0.617143	0.382857	4.99e-05	22.5285
rs13085679	A	G	3	0.00687323	0.00104184	4.2e-11	0.008	0.0245	0.745799	0.499301	0.499301	9.64e-05	43.5229
rs13401832	C	T	2	0.00560027	0.00113617	8.3e-07	-0.0411	0.0241	0.0879691	0.698222	0.301778	5.38e-05	24.2957
rs138315672	T	C	3	0.0239939	0.00476183	4.7e-07	0.0184	0.1107	0.8682	0.987343	0.012657	5.62e-05	25.3894
rs138788751	G	A	14	0.0267691	0.00538755	6.7e-07	-0.1417	0.1098	0.1971	0.989045	0.010955	5.47e-05	24.6878
rs1431087	G	A	2	-0.00533725	0.00104257	3.1e-07	-0.053	0.0235	0.0242298	0.476089	0.476089	5.8e-05	26.2073
rs1438781	G	A	4	0.00604841	0.00125986	1.6e-06	-0.046	0.0282	0.1031	0.780175	0.219825	5.1e-05	23.0481
rs1439252	A	G	2	-0.00658394	0.00108496	1.3e-09	0.0384	0.0254	0.1313	0.62678	0.37322	8.15e-05	36.825
rs146124332	C	G	10	0.00929797	0.00191734	1.2e-06	-0.0387	0.0479	0.4201	0.91714	0.08286	5.21e-05	23.5167
rs1466356	C	A	10	0.00642036	0.00122553	1.6e-07	0.0195	0.0252	0.4406	0.759178	0.240822	6.08e-05	27.4454
rs1513439	T	C	3	-0.00813698	0.0017411	3e-06	0.0617	0.049	0.2084	0.900634	0.099366	4.84e-05	21.8412
rs1592945	T	C	5	0.0059825	0.00122966	1.1e-06	-0.0052	0.0267	0.8451	0.23494	0.23494	5.24e-05	23.6697
rs1607227	T	G	11	-0.00561636	0.0011448	9.3e-07	0.0199	0.0277	0.4727	0.703895	0.296105	5.33e-05	24.0685
rs1612698	G	A	1	-0.0066206	0.00142904	3.6e-06	-0.0272	0.0302	0.3678	0.838052	0.161948	4.75e-05	21.4637
rs1619994	G	A	3	0.00532598	0.00112572	2.2e-06	-0.0192	0.027	0.4769	0.690621	0.309379	4.96e-05	22.3839
rs1688000	G	A	19	-0.00633205	0.00107893	4.4e-09	-0.0249	0.026	0.3375	0.374586	0.374586	7.63e-05	34.4429
rs17131213	T	A	1	0.0059346	0.00111318	9.8e-08	0.0732	0.0251	0.00355198	0.674864	0.325136	6.29e-05	28.4217
rs17144451	T	C	10	0.00625291	0.00121399	2.6e-07	0.0187	0.0332	0.573801	0.752161	0.247839	5.87e-05	26.5297
rs17411061	T	C	18	0.00699253	0.0010595	4.1e-11	0.044	0.024	0.0674093	0.580481	0.419519	9.64e-05	43.5577
rs17747003	T	G	18	0.00616657	0.00124732	7.7e-07	-0.0015	0.0262	0.9546	0.770393	0.229607	5.41e-05	24.4416
rs1782170	C	A	14	0.00636854	0.00117165	5.5e-08	-0.0176	0.0258	0.4961	0.275864	0.275864	6.54e-05	29.5449
rs17827974	A	G	4	0.00491132	0.00107235	4.7e-06	0.004	0.0249	0.8729	0.619466	0.380534	4.64e-05	20.9759
rs188298	G	A	15	-0.00518482	0.00108588	1.8e-06	-0.0279	0.0237	0.2393	0.364576	0.364576	5.05e-05	22.7983
rs1892350	G	A	13	0.00509994	0.00104227	9.9e-07	0.0515	0.0237	0.0295202	0.503064	0.496936	5.3e-05	23.9424
rs1940735	G	T	11	0.00595109	0.00120195	7.4e-07	0.0328	0.0248	0.1858	0.747611	0.252389	5.43e-05	24.5142
rs1962104	C	T	8	0.00729384	0.00105838	5.5e-12	0.0266	0.0236	0.2592	0.441913	0.441913	0.00010515	47.4927
rs2000228	C	T	1	0.00713379	0.00112266	2.1e-10	0.0529	0.0259	0.0412297	0.686692	0.313308	8.94e-05	40.3778
rs2012505	T	C	2	0.00876234	0.00188127	3.2e-06	-0.0213	0.0444	0.6317	0.915363	0.084637	4.8e-05	21.6938
rs2016851	C	T	14	0.00629884	0.00115173	4.5e-08	0.0142	0.0255	0.5774	0.296533	0.296533	6.62e-05	29.9101
rs2066928	G	A	5	0.00576319	0.00106106	5.6e-08	0.0566	0.0235	0.0161901	0.470572	0.470572	6.53e-05	29.5015
rs2093623	A	G	10	-0.00564362	0.00105193	8.1e-08	-0.002	0.0236	0.9324	0.503441	0.496559	6.37e-05	28.7833
rs2237727	A	T	7	-0.00563646	0.00110886	3.7e-07	-0.0161	0.0266	0.5463	0.662576	0.337424	5.72e-05	25.8379
rs2302373	T	C	10	-0.00496126	0.0010672	3.3e-06	0.0334	0.0235	0.1559	0.395586	0.395586	4.79e-05	21.6118
rs2408109	A	G	16	0.00685062	0.00147046	3.2e-06	-0.0317	0.0315	0.3134	0.147307	0.147307	4.81e-05	21.7046
rs242108	A	G	14	0.00489304	0.00105116	3.2e-06	-0.0035	0.0246	0.886	0.449943	0.449943	4.8e-05	21.668
rs2435554	C	T	11	0.00562053	0.0010588	1.1e-07	0.0239	0.0236	0.3122	0.581186	0.418814	6.24e-05	28.1789
rs2472043	C	T	8	-0.00585611	0.0012124	1.4e-06	-0.0067	0.0262	0.7988	0.245559	0.245559	5.17e-05	23.3305
rs2483509	A	G	7	0.00642955	0.00104751	8.4e-10	-0.0147	0.0237	0.536	0.550092	0.449908	8.34e-05	37.6741
rs2503775	G	A	6	-0.00903306	0.00155578	6.4e-09	-0.0336	0.0378	0.3746	0.129167	0.129167	7.46e-05	33.711
rs2532103	G	C	15	-0.00818473	0.00175849	3.2e-06	0.0107	0.0388	0.7833	0.902836	0.097164	4.8e-05	21.6634
rs2678897	A	G	2	0.00677101	0.00107009	2.5e-10	0.0052	0.0244	0.8304	0.392483	0.392483	8.86e-05	40.0373
rs2715147	T	C	7	0.00529446	0.00104165	3.7e-07	0.0193	0.0235	0.4101	0.500556	0.499444	5.72e-05	25.8344
rs28517342	G	T	6	-0.00657481	0.0011922	3.5e-08	-0.0473	0.0281	0.0931301	0.743257	0.256743	6.73e-05	30.4135
rs28604594	G	A	18	-0.00623407	0.00129823	1.6e-06	-0.0323	0.0315	0.3046	0.79963	0.20037	5.11e-05	23.0589
rs28655666	A	G	12	-0.00699073	0.00104619	2.4e-11	-0.0244	0.0236	0.3004	0.44768	0.44768	9.89e-05	44.6501
rs28694084	G	A	7	0.00510116	0.00105414	1.3e-06	0.0535	0.0236	0.0235901	0.439384	0.439384	5.18e-05	23.4174
rs2926559	G	C	3	-0.0112133	0.00241238	3.3e-06	0.0231	0.0544	0.6704	0.050771	0.050771	4.78e-05	21.606
rs2971153	A	G	12	0.00521952	0.00107006	1.1e-06	-0.0208	0.0238	0.3818	0.392589	0.392589	5.27e-05	23.7927
rs297343	G	T	11	-0.00728288	0.00108773	2.1e-11	0.0046	0.0274	0.8664	0.362194	0.362194	9.93e-05	44.8293
rs298619	C	T	8	-0.00487638	0.00104841	3.3e-06	0.0134	0.0238	0.574399	0.544264	0.455736	4.79e-05	21.6337
rs3012850	G	C	13	0.00929455	0.00124061	6.8e-14	0.0004	0.0284	0.9901	0.760723	0.239277	0.000124268	56.1286
rs34418262	G	A	7	0.00714481	0.0014298	5.8e-07	0.0128	0.039	0.7426	0.840278	0.159722	5.53e-05	24.9706
rs34668726	G	C	2	0.00738168	0.00139769	1.3e-07	-0.0202	0.0326	0.5345	0.831885	0.168115	6.18e-05	27.8925
rs35296317	G	A	9	0.00685953	0.00139629	9e-07	0.0054	0.0304	0.8583	0.830817	0.169183	5.34e-05	24.1343
rs35789697	A	G	2	-0.00671986	0.00108049	5e-10	-0.0156	0.0249	0.531401	0.63064	0.36936	8.56e-05	38.6792
rs35856211	A	G	16	-0.00655792	0.00105113	4.4e-10	0.0109	0.0237	0.645601	0.460156	0.460156	8.62e-05	38.924
rs3793577	G	A	9	0.00538853	0.0010559	3.3e-07	0.0481	0.0237	0.0422105	0.463517	0.463517	5.77e-05	26.0431
rs3910105	G	A	4	0.00503839	0.00104931	1.6e-06	0.0156	0.0235	0.5066	0.54697	0.45303	5.1e-05	23.0555
rs3923086	C	A	17	-0.00543085	0.00107541	4.4e-07	-0.0137	0.0242	0.5702	0.418546	0.418546	5.65e-05	25.5027
rs4245032	A	G	10	0.00526664	0.00114148	4e-06	-0.0713	0.0282	0.0112899	0.296421	0.296421	4.71e-05	21.2877
rs4309187	C	A	11	0.00897192	0.00112375	1.4e-15	0.0488	0.0312	0.1174	0.317854	0.317854	0.000141123	63.7426
rs4347543	C	T	14	-0.00499645	0.00107388	3.3e-06	0.0254	0.0237	0.2829	0.622178	0.377822	4.79e-05	21.6476
rs4495395	C	T	8	0.00524704	0.00109584	1.7e-06	-0.0323	0.0256	0.2068	0.649428	0.350572	5.08e-05	22.9262
rs4527008	G	A	16	0.00566057	0.00122127	3.6e-06	-0.0223	0.0251	0.3744	0.758713	0.241287	4.76e-05	21.483
rs4585149	C	T	3	0.00704241	0.00136574	2.5e-07	0.0132	0.0289	0.6477	0.179725	0.179725	5.89e-05	26.5892
rs4700025	A	G	5	-0.00566421	0.00116801	1.2e-06	0.0304	0.0256	0.2341	0.724324	0.275676	5.21e-05	23.5171
rs4812991	T	C	20	-0.00570276	0.00111296	3e-07	-0.0062	0.0262	0.8127	0.675066	0.324934	5.81e-05	26.2548
rs483528	T	C	22	-0.00906162	0.00196848	4.2e-06	-0.0471	0.0544	0.3859	0.07781	0.07781	4.69e-05	21.1908
rs4836789	C	T	9	0.0071769	0.00106327	1.5e-11	0.0356	0.0243	0.1421	0.403748	0.403748	0.000100872	45.5601
rs4855901	C	T	3	-0.00631701	0.00106862	3.4e-09	0.0122	0.0237	0.6078	0.59748	0.40252	7.74e-05	34.9442
rs4899532	G	A	14	0.00781697	0.00119642	6.4e-11	-0.0024	0.0277	0.9323	0.254759	0.254759	9.45e-05	42.6882
rs55738946	T	C	1	0.0212608	0.00437437	1.2e-06	0.1022	0.16	0.5231	0.985351	0.014649	5.23e-05	23.6225
rs55774086	G	C	16	0.00769201	0.00121579	2.5e-10	0.0067	0.0282	0.8128	0.757112	0.242888	8.86e-05	40.0277
rs56116032	G	A	9	-0.0092383	0.0012615	2.4e-13	-0.004	0.0315	0.8995	0.780577	0.219423	0.000118737	53.63
rs57320669	A	G	10	0.0147976	0.00317198	3.1e-06	0.1171	0.1033	0.257	0.972336	0.027664	4.82e-05	21.7631
rs57369917	G	C	5	-0.00902119	0.00184558	1e-06	0.006	0.0493	0.9028	0.91229	0.08771	5.29e-05	23.8924
rs5763559	G	A	22	0.0055483	0.00106187	1.7e-07	-0.0081	0.0247	0.7416	0.591185	0.408815	6.04e-05	27.3008
rs600011	C	A	3	0.00697282	0.00113624	8.4e-10	0.0241	0.0262	0.3585	0.698602	0.301398	8.34e-05	37.6595
rs6033352	A	G	20	0.00613384	0.00131724	3.2e-06	0.0723	0.0286	0.0114201	0.803765	0.196235	4.8e-05	21.6837
rs6103271	G	A	20	-0.00905928	0.00138265	5.7e-11	-0.0499	0.0336	0.1369	0.175195	0.175195	9.5e-05	42.93
rs613872	T	G	18	0.0109425	0.00137527	1.8e-15	0.0341	0.0321	0.2875	0.174242	0.174242	0.00014016	63.3075
rs61778068	T	A	1	-0.0132654	0.00269013	8.2e-07	-0.0667	0.0942	0.4792	0.958672	0.041328	5.38e-05	24.316
rs61937595	T	C	12	0.0101115	0.00181986	2.8e-08	0.0374	0.0341	0.2716	0.905899	0.094101	6.84e-05	30.8712
rs62045818	C	T	16	-0.00570142	0.00107917	1.3e-07	-0.0127	0.024	0.595899	0.611553	0.388447	6.18e-05	27.9116
rs62053975	C	T	16	-0.0117168	0.00220054	1e-07	-0.0083	0.0426	0.8447	0.93986	0.06014	6.28e-05	28.3503
rs62056909	G	A	17	0.0117379	0.00124909	5.6e-21	0.036	0.043	0.4032	0.77452	0.22548	0.000195495	88.3062
rs62300075	C	A	4	-0.00527552	0.00109426	1.4e-06	0.0436	0.0244	0.0744201	0.650657	0.349343	5.15e-05	23.2428
rs62349716	T	G	5	-0.00513446	0.00104648	9.3e-07	-0.0203	0.0235	0.3877	0.503476	0.496524	5.33e-05	24.0728
rs62434783	G	T	6	0.011299	0.00207697	5.3e-08	0.0235	0.0575	0.6827	0.932135	0.067865	6.55e-05	29.595
rs6433563	G	A	2	-0.00522727	0.00104256	5.3e-07	-0.007	0.0236	0.7671	0.4965	0.4965	5.57e-05	25.1389
rs6460902	A	G	7	0.00647778	0.00105449	8.1e-10	-0.0027	0.0243	0.9114	0.580987	0.419013	8.36e-05	37.7368
rs6588296	A	G	1	-0.00583336	0.00108451	7.5e-08	-0.0135	0.0236	0.5672	0.36608	0.36608	6.41e-05	28.9313
rs67447472	T	G	6	0.0110477	0.00175127	2.8e-10	0.0564	0.0459	0.2193	0.900373	0.099627	8.81e-05	39.7957
rs674489	A	G	8	-0.00507245	0.00106563	1.9e-06	-0.0074	0.0237	0.755699	0.563863	0.436137	5.02e-05	22.658
rs6786268	C	T	3	0.00717359	0.00150222	1.8e-06	0.0173	0.0411	0.673301	0.856626	0.143374	5.05e-05	22.8036
rs67970900	T	G	4	-0.00668234	0.0011286	3.2e-09	-0.0241	0.0245	0.3251	0.691232	0.308768	7.76e-05	35.057
rs6811019	C	A	4	-0.00492169	0.00105419	3e-06	-0.0165	0.0246	0.503499	0.427057	0.427057	4.83e-05	21.7966
rs68126243	G	A	14	-0.00737249	0.00153298	1.5e-06	0.0328	0.0327	0.316	0.867078	0.132922	5.12e-05	23.1288
rs6861117	G	A	5	-0.0107518	0.00197926	5.6e-08	0.0083	0.0408	0.8395	0.924657	0.075343	6.53e-05	29.509
rs6895295	T	C	5	0.00707138	0.00127022	2.6e-08	0.0036	0.0321	0.9101	0.784273	0.215727	6.86e-05	30.9919
rs6963979	A	C	7	-0.00603175	0.00126047	1.7e-06	-0.0003	0.0272	0.9898	0.764014	0.235986	5.07e-05	22.8992
rs697311	A	G	11	0.00546068	0.00108105	4.4e-07	0.0086	0.0239	0.7204	0.626095	0.373905	5.65e-05	25.5153
rs7006935	G	T	8	0.00697742	0.00149909	3.2e-06	-0.0507	0.0364	0.1642	0.140349	0.140349	4.8e-05	21.6637
rs7047280	T	C	9	-0.00616673	0.0010682	7.8e-09	0.017	0.0239	0.4765	0.394953	0.394953	7.38e-05	33.3275
rs7089175	T	C	10	0.00516929	0.00104996	8.5e-07	-0.009	0.0237	0.704601	0.480857	0.480857	5.37e-05	24.239
rs7121636	G	C	11	0.00823049	0.00160437	2.9e-07	0.0044	0.0285	0.8775	0.877958	0.122042	5.83e-05	26.3172
rs719829	G	T	5	-0.00571801	0.00118299	1.3e-06	0.0005	0.0241	0.9818	0.731535	0.268465	5.17e-05	23.3628
rs7202252	C	T	16	0.00732897	0.00117803	4.9e-10	-0.0526	0.0281	0.0609102	0.267611	0.267611	8.57e-05	38.7054
rs72660658	T	C	4	-0.00682841	0.00117864	6.9e-09	0.0133	0.0246	0.5882	0.732845	0.267155	7.43e-05	33.5641
rs72794341	T	A	5	0.00786843	0.00150092	1.6e-07	-0.0069	0.0296	0.8147	0.860139	0.139861	6.09e-05	27.4827
rs73034263	G	C	11	-0.00667478	0.00130606	3.2e-07	0.0071	0.0251	0.776599	0.79945	0.20055	5.78e-05	26.1183
rs7313797	C	T	12	0.00525258	0.00104896	5.5e-07	0.0556	0.0239	0.0202698	0.558575	0.441425	5.55e-05	25.0741
rs736699	G	A	2	-0.0053325	0.00107295	6.7e-07	-0.002	0.0237	0.9343	0.384247	0.384247	5.47e-05	24.7002
rs7513227	T	C	1	-0.00495426	0.00104528	2.1e-06	-0.013	0.0239	0.5872	0.509178	0.490822	4.97e-05	22.4642
rs7536987	G	A	1	-0.00653643	0.00116375	1.9e-08	0.0219	0.0261	0.4005	0.722509	0.277491	6.98e-05	31.5471
rs76064345	G	T	15	0.0122231	0.00233035	1.6e-07	-0.0741	0.0465	0.1111	0.944926	0.055074	6.09e-05	27.5118
rs76408565	T	G	8	0.00690096	0.00137031	4.8e-07	-0.0424	0.03	0.1576	0.815004	0.184996	5.62e-05	25.3618
rs7661904	A	G	4	0.00702935	0.00130203	6.7e-08	0.0296	0.0299	0.3223	0.795459	0.204541	6.45e-05	29.1465
rs77087420	G	A	4	-0.0127142	0.0022938	3e-08	-0.0223	0.0548	0.684301	0.945374	0.054626	6.8e-05	30.7231
rs771998	C	T	12	0.00637735	0.00116864	4.8e-08	0.0434	0.0274	0.114	0.723656	0.276344	6.59e-05	29.7795
rs77436242	C	G	12	-0.0128412	0.00241961	1.1e-07	-0.0376	0.0628	0.549201	0.951231	0.048769	6.24e-05	28.1656
rs77490848	T	C	19	0.00680973	0.00144242	2.3e-06	0.0527	0.0329	0.1094	0.844948	0.155052	4.93e-05	22.2882
rs7756952	C	T	6	0.005628	0.00114619	9.1e-07	-0.004	0.0255	0.8744	0.699923	0.300077	5.34e-05	24.1098
rs7797047	G	T	7	-0.00682608	0.00126201	6.3e-08	-0.046	0.0292	0.1147	0.780804	0.219196	6.48e-05	29.256
rs7816839	T	G	8	0.00582974	0.00115133	4.1e-07	-0.0031	0.0246	0.9005	0.712495	0.287505	5.68e-05	25.6387
rs7818437	C	T	8	0.00911934	0.00123862	1.8e-13	0.0032	0.0327	0.9232	0.76378	0.23622	0.000120012	54.2062
rs7841297	C	G	8	0.00709059	0.00142464	6.5e-07	-0.0163	0.036	0.651799	0.158573	0.158573	5.48e-05	24.7715
rs78556527	T	C	1	0.00829931	0.00168395	8.3e-07	-0.0128	0.0377	0.735099	0.892723	0.107277	5.38e-05	24.2898
rs79057214	C	T	9	0.00897981	0.00178554	4.9e-07	0.0109	0.0381	0.7759	0.905417	0.094583	5.6e-05	25.2926
rs7929937	A	G	11	-0.00724681	0.00157679	4.3e-06	-0.0168	0.0408	0.6799	0.871517	0.128483	4.68e-05	21.1224
rs79347789	G	T	11	-0.00661227	0.00138465	1.8e-06	0.0366	0.0304	0.2284	0.827515	0.172485	5.05e-05	22.8044
rs7954112	A	G	12	0.00588498	0.00106306	3.1e-08	0.0079	0.0243	0.746799	0.581169	0.418831	6.79e-05	30.6459
rs8054155	G	A	16	-0.00541406	0.00105526	2.9e-07	0.0347	0.0236	0.1416	0.549596	0.450404	5.83e-05	26.3224
rs8109351	T	C	19	-0.00627456	0.00130769	1.6e-06	-0.0143	0.0343	0.676299	0.801195	0.198805	5.1e-05	23.0226
rs818225	T	C	3	-0.00542967	0.00104957	2.3e-07	-0.0095	0.0238	0.6891	0.539896	0.460104	5.93e-05	26.7622
rs820675	C	G	1	-0.00541941	0.00110523	9.4e-07	-0.0479	0.025	0.0551506	0.337499	0.337499	5.32e-05	24.0434
rs850737	C	T	17	-0.00546685	0.00107086	3.3e-07	-0.0003	0.0238	0.9898	0.612655	0.387345	5.77e-05	26.062
rs926914	T	C	22	0.00808591	0.00115314	2.3e-12	-0.0066	0.0252	0.7947	0.711602	0.288398	0.000108861	49.169
rs9298995	A	G	9	-0.00532974	0.0010651	5.6e-07	-0.0507	0.026	0.0514198	0.600438	0.399562	5.54e-05	25.0397
rs931235	C	A	3	-0.00610609	0.00106348	9.4e-09	-0.0114	0.0241	0.635501	0.407116	0.407116	7.3e-05	32.966
rs9810464	A	G	3	0.00579582	0.00106953	6e-08	0.0039	0.0255	0.8783	0.607189	0.392811	6.5e-05	29.3658
rs9881798	C	A	3	0.0057263	0.0010625	7.1e-08	-0.0016	0.0243	0.9478	0.595028	0.404972	6.43e-05	29.0461
rs9902734	G	A	17	-0.0137044	0.00283273	1.3e-06	-0.0258	0.0558	0.643899	0.03506	0.03506	5.18e-05	23.405
rs999483	G	T	9	0.00696129	0.00120401	7.4e-09	-0.0166	0.027	0.539	0.750659	0.249341	7.4e-05	33.4285
footnotes：BPPV=Benign paroxysmal positional vertigo
*: SNPs were removed after MRpresso adjustment

## Sheet: BPPV-Bipolar disorder
Exposure(BPPV) and outcome(Bipolar disorder) basic information of SNPs included in the MR analysis.
SNP	effect_allele	other_allele	chr	beta.exposure	se.exposure	pval.exposure	beta.outcome	se.outcome	pval.outcome	FSTAT	EAF2	MAF	PVE	FSTAT
rs117739439	T	C	12	0.4883	0.106	4.09e-06	-0.035296	0.058	0.5427	21.2206	0.98633	0.01367	9.94241e-05	21.2206
rs117836731	A	T	11	0.3251	0.0706	4.19e-06	0.043596	0.0408	0.2857	21.2041	0.96956	0.03044	9.93469e-05	21.2041
rs117932623	A	G	6	0.2224	0.0467	1.97e-06	0.013903	0.0261	0.5937	22.6794	0.93006	0.06994	0.000106258	22.6794
rs118116850	A	G	17	0.6033	0.127	2.04e-06	0.149497	0.0764	0.0504603	22.566	0.990381	0.009619	0.000105727	22.566
rs4791578	T	C	17	-0.1123	0.0241	3.08e-06	-0.002503	0.0146	0.8657	21.7131	0.5583	0.4417	0.000101731	21.7131
rs6721499	T	C	2	-0.1165	0.024	1.25e-06	0.018203	0.014	0.1958	23.5627	0.3953	0.3953	0.000110396	23.5627
rs72630649	T	C	1	-0.1519	0.0309	8.9e-07	-0.023596	0.0177	0.1818	24.1654	0.8226	0.1774	0.00011322	24.1654
rs72725250	T	C	15	-0.189	0.0395	1.68e-06	-0.014302	0.0242	0.554501	22.8942	0.8993	0.1007	0.000107264	22.8942
rs7283034	C	T	21	0.1111	0.0241	3.98e-06	-0.016601	0.0137	0.2255	21.2515	0.603	0.397	9.95689e-05	21.2515
rs75605278	G	A	1	0.7186	0.1552	3.63e-06	-0.004997	0.0623	0.9356	21.4381	0.993396	0.006604	0.000100443	21.4381
rs891693	T	A	8	-0.1252	0.0269	3.31e-06	0.015997	0.0162	0.323	21.6621	0.7406	0.2594	0.000101492	21.6621
footnotes：BPPV=Benign paroxysmal positional vertigo

## Sheet: BPPV-Depression
Exposure(BPPV) and outcome(Depression) basic information of SNPs included in the MR analysis.
SNP	effect_allele	other_allele	chr	beta.exposure	se.exposure	pval.exposure	beta.outcome	se.outcome	pval.outcome	EAF2	MAF	PVE	FSTAT
rs117739439	T	C	12	0.4883	0.106	4.09e-06	-0.00130775	0.00134747	0.33	0.98633	0.01367	9.94241e-05	21.2206
rs117836731	A	T	11	0.3251	0.0706	4.19e-06	-0.00077678	0.00108996	0.48	0.96956	0.03044	9.93469e-05	21.2041
rs117932623	A	G	6	0.2224	0.0467	1.97e-06	-0.00191035	0.000891941	0.032	0.93006	0.06994	0.000106258	22.6794
rs4791578	T	C	17	-0.1123	0.0241	3.08e-06	-0.000257936	0.000514329	0.62	0.5583	0.4417	0.000101731	21.7131
rs6721499	T	C	2	-0.1165	0.024	1.25e-06	-0.000625164	0.000506826	0.22	0.3953	0.3953	0.000110396	23.5627
rs7088026	C	A	10	0.1532	0.0326	2.59e-06	-2.78e-05	0.000603595	0.96	0.8455	0.1545	0.000103469	22.084
rs72630649	T	C	1	-0.1519	0.0309	8.9e-07	0.000530831	0.000616	0.39	0.8226	0.1774	0.00011322	24.1654
rs72707538	T	A	9	-0.1494	0.0326	4.57e-06	0.000207505	0.000794349	0.79	0.2714	0.2714	9.84003e-05	21.0021
rs72725250	T	C	15	-0.189	0.0395	1.68e-06	-0.00023263	0.000821219	0.780001	0.8993	0.1007	0.000107264	22.8942
rs7283034	C	T	21	0.1111	0.0241	3.98e-06	-0.000266696	0.000492859	0.59	0.603	0.397	9.95689e-05	21.2515
rs75605278	G	A	1	0.7186	0.1552	3.63e-06	0.000538837	0.00190815	0.780001	0.993396	0.006604	0.000100443	21.4381
rs891693	T	A	8	-0.1252	0.0269	3.31e-06	-0.000649137	0.000584961	0.27	0.7406	0.2594	0.000101492	21.6621
footnotes：BPPV=Benign paroxysmal positional vertigo

## Sheet: BPPV-Anxiety disorders
Exposure(BPPV) and outcome(Anxiety disorders) basic information of SNPs included in the MR analysis.
SNP	effect_allele	other_allele	chr	beta.exposure	se.exposure	pval.exposure	beta.outcome	se.outcome	pval.outcome	EAF2	MAF	PVE	FSTAT
rs117836731	A	T	11	0.3251	0.0706	4.19e-06	0.000356396	0.000548048	0.52	0.96956	0.03044	9.93469e-05	21.2041
rs117932623	A	G	6	0.2224	0.0467	1.97e-06	0.000699358	0.0004485	0.12	0.93006	0.06994	0.000106258	22.6794
rs4791578	T	C	17	-0.1123	0.0241	3.08e-06	0.000280229	0.000258609	0.28	0.5583	0.4417	0.000101731	21.7131
rs6721499	T	C	2	-0.1165	0.024	1.25e-06	-0.000305559	0.00025485	0.23	0.3953	0.3953	0.000110396	23.5627
rs7088026	C	A	10	0.1532	0.0326	2.59e-06	-2.64e-05	0.000303495	0.93	0.8455	0.1545	0.000103469	22.084
rs72630649	T	C	1	-0.1519	0.0309	8.9e-07	-0.000289954	0.000309743	0.35	0.8226	0.1774	0.00011322	24.1654
rs72707538	T	A	9	-0.1494	0.0326	4.57e-06	0.000271913	0.000399412	0.5	0.2714	0.2714	9.84003e-05	21.0021
rs72725250	T	C	15	-0.189	0.0395	1.68e-06	-0.00052176	0.000412901	0.21	0.8993	0.1007	0.000107264	22.8942
rs7283034	C	T	21	0.1111	0.0241	3.98e-06	7.64e-06	0.000247805	0.98	0.603	0.397	9.95689e-05	21.2515
rs891693	T	A	8	-0.1252	0.0269	3.31e-06	-0.000625601	0.000294122	0.0329997	0.7406	0.2594	0.000101492	21.6621
footnotes：BPPV=Benign paroxysmal positional vertigo

[truncated: 4 more sheets: BPPV-Schizophrenia, BPPV-Suicidality, BPPV-Neuroticism, BPPV-Mood swings]
